# Supplementary material for: Directly Observed Therapy to Measure Adherence to Tuberculosis Medication in Observational Research: Protocol for a Prospective Cohort Study
Source: JMIR Res Protoc. 2021 Jun 16;10(6):e24510. doi: 10.2196/24510 (PMC8277341; doi:10.2196/24510)
Supplement: Multimedia Appendix 2 [file resprot_v10i6e24510_app2.zip]

Archive with 1 entries (1 files):
- DOT Dashboard/DOTS Dashboard Final - Clean.xlsm
