# Supplementary material for: Directly Observed Therapy to Measure Adherence to Tuberculosis Medication in Observational Research: Protocol for a Prospective Cohort Study
Source: JMIR Res Protoc. 2021 Jun 16;10(6):e24510. doi: 10.2196/24510 (PMC8277341; doi:10.2196/24510)
Supplement: Multimedia Appendix 2 [file resprot_v10i6e24510_app2.zip › DOT Dashboard/DOTS Dashboard Final - Clean.xlsm]

## Sheet: Participant Monitoring
						DOTS Participant Monitoring
						Data from 01 Aug 2017 to 31 Aug 2017
							Part. ID	Participant Name
										Participant	T0020	Participant 20		Cumulative adherence %		0
										DOTS Worker		Worker 2		Cumulative observed adherence %		0
											form.dose	form.selfreport_time	form.in_person	form.observed_dose	form.reason_no_dose	form.sputum
										Date	Took dose?	Time of Dose	In-Person Visit?	Observed dose?	Reason for not taking dose	Sputum sample collected?
										2017-08-31	No data	No data	No data	No data	No data	No data
										2017-08-30	No data	No data	No data	No data	No data	No data
										2017-08-29	No data	No data	No data	No data	No data	No data
										2017-08-28	No data	No data	No data	No data	No data	No data
										2017-08-25	No data	No data	No data	No data	No data	No data
										2017-08-24	No data	No data	No data	No data	No data	No data
										2017-08-23	No data	No data	No data	No data	No data	No data
											-1		-1	-1		-1
											-1		-1	-1		-1
											-1		-1	-1		-1
											-1		-1	-1		-1
											-1		-1	-1		-1
											-1		-1	-1		-1
											-1		-1	-1		-1

## Sheet: DOTS Worker Monitoring
							Participants by adherence tier for each DOTS worker
								Green	Yellow	Red
								≥ 90% obs.	75-89% obs.	<75% obs.
							Worker 1	2 (100%)	0 (0%)	0 (0%)
							Worker 2	1 (50%)	0 (0%)	1 (50%)
							Worker 3	1 (50%)	0 (0%)	1 (50%)
							Worker 4	2 (100%)	0 (0%)	0 (0%)	DOTS Worker Monitoring
							Worker 5	1 (50%)	0 (0%)	1 (50%)	Data from 01 Aug 2017 to 31 Aug 2017
							Worker 6	0 (0%)	0 (0%)	1 (100%)	Part. ID	Participant Name
							Worker 7	2 (66.6666666666667%)	0 (0%)	1 (33.3%)
							Worker 8	1 (50%)	0 (0%)	1 (50%)
							Worker 9	1 (50%)	0 (0%)	1 (50%)
							Worker 10
							Worker 11
							Worker 12
							Worker 13
							Worker 14
							Worker 15
							Participant	102	#N/A		Cumulative adherence %		#N/A
							DOTS Worker		#N/A		Cumulative observed adherence %		#N/A
								form.dose	form.selfreport_time	form.in_person	form.observed_dose	form.reason_no_dose	form.sputum
							Date	Took dose?	Time of Dose	In-Person Visit?	Observed dose?	Reason for not taking dose	Sputum sample collected?
												No data
							2017-08-31	No data	No data	No data	No data	No data	No data
							2017-08-30	No data	No data	No data	No data	No data	No data
							2017-08-29	No data	No data	No data	No data	No data	No data
							2017-08-28	No data	No data	No data	No data	No data	No data
							2017-08-25	No data	No data	No data	No data	No data	No data
							2017-08-24	No data	No data	No data	No data	No data	No data
							2017-08-23	No data	No data	No data	No data	No data	No data
								-1	-1		-1		-1
								-1	-1		-1		-1
								-1	-1		-1		-1
								-1	-1		-1		-1
								-1	-1		-1		-1
								-1	-1		-1		-1
								-1	-1		-1		-1

## Sheet: Data
Key	form.selfreport_time	form.In_person	form.Participant_comm	form.Dose	form.Observed_dose	form.Reason_no_dose	form.sputum	form.Name	form.Patient_ID	username	form.date	DOTS day?	Adherence	Self-Report	Missed Two of Five	No Obs Two of Five	Sputum Last 7	Observed Adherence
T000142886	09:00:00.000+03	no	yes	yes	---	---	---	Participant 01	T0001	Worker 9	2017-05-31	1	1	1	0	0	0	0
T000142888	08:55:00.000+03	no	yes	yes	---	---	---	Participant 01	T0001	Worker 9	2017-06-02	1	1	1	0	0	0	0
T000142872	08:41:00.000+02	yes	---	yes	yes	---	no	Participant 01	T0001	Worker 9	2017-05-17	1	1	0	0	0	0	1
T000342888	11:15:00.000+02	yes	---	yes	no	---	no	Participant 03	T0003	Worker 2	2017-06-02	1	1	0	0	0	0	0
T000242878	10:17:00.000+02	yes	---	yes	yes	---	yes	Participant 02	T0002	Worker 4	2017-05-23	1	1	0	0	0	0	1
T000142873	09:10:00.000+02	yes	---	yes	yes	---	no	Participant 01	T0001	Worker 9	2017-05-18	1	1	0	0	0	0	1
T000242881	07:30:00.000+02	yes	---	yes	no	---	no	Participant 02	T0002	Worker 4	2017-05-26	1	1	0	0	0	0	0
T000242886	09:45:00.000+02	yes	---	yes	yes	---	no	Participant 02	T0002	Worker 4	2017-05-31	1	1	0	0	0	0	1
T000142874	09:30:00.000+02	yes	---	yes	no	---	no	Participant 01	T0001	Worker 9	2017-05-19	1	1	0	0	0	0	0
T000442886	11:00:00.000+02	yes	---	yes	yes	---	no	Participant 04	T0004	Worker 8	2017-05-31	1	1	0	0	0	0	1
T000342879	09:54:00.000+02	yes	---	yes	yes	---	no	Participant 03	T0003	Worker 2	2017-05-24	1	1	0	0	0	0	1
T000142877	09:28:00.000+02	yes	---	yes	yes	---	no	Participant 01	T0001	Worker 9	2017-05-22	1	1	0	0	0	0	1
T000242891	10:04:00.000+02	yes	---	yes	yes	---	no	Participant 02	T0002	Worker 4	2017-06-05	1	1	0	0	0	0	1
T000442891	10:36:00.000+02	yes	---	yes	yes	---	no	Participant 04	T0004	Worker 8	2017-06-05	1	1	0	0	0	0	1
T000142878	09:30:00.000+02	no	yes	yes	---	---	---	Participant 01	T0001	Worker 9	2017-05-23	1	1	1	0	0	0	0
T000542902	09:22:00.000+02	yes	---	yes	yes	---	no	Participant 05	T0005	Worker 7	2017-06-16	1	1	0	0	0	0	1
T000542900	09:06:00.000+02	yes	---	yes	yes	---	no	Participant 05	T0005	Worker 7	2017-06-14	1	1	0	0	0	0	1
T000142879	09:00:00.000+02	no	yes	yes	---	---	---	Participant 01	T0001	Worker 9	2017-05-24	1	1	1	0	0	0	0
T000442895	09:28:00.000+02	yes	---	yes	yes	---	no	Participant 04	T0004	Worker 8	2017-06-09	1	1	0	0	0	0	1
T000342895	09:41:00.000+02	yes	---	yes	yes	---	no	Participant 03	T0003	Worker 2	2017-06-09	1	1	0	0	0	0	1
T000142880	09:02:00.000+02	no	yes	yes	---	---	---	Participant 01	T0001	Worker 9	2017-05-25	1	1	1	0	0	0	0
T000342893	10:25:00.000+02	yes	---	yes	yes	---	no	Participant 03	T0003	Worker 2	2017-06-07	1	1	0	0	0	0	1
T000242893	10:30:00.000+02	no	yes	yes	---	---	---	Participant 02	T0002	Worker 4	2017-06-07	1	1	1	0	0	0	0
T000142881	09:19:00.000+02	no	yes	yes	---	---	---	Participant 01	T0001	Worker 9	2017-05-26	1	1	1	0	0	0	0
T000342892	10:35:00.000+03	yes	---	yes	yes	---	yes	Participant 03	T0003	Worker 2	2017-06-06	1	1	0	0	0	0	1
T000242894	09:43:00.000+02	yes	---	yes	no	---	no	Participant 02	T0002	Worker 4	2017-06-08	1	1	0	0	0	0	0
T000142884	09:00:00.000+03	no	yes	yes	---	---	---	Participant 01	T0001	Worker 9	2017-05-29	1	1	1	0	0	0	0
T000342906	09:15:00.000+02	yes	---	yes	yes	---	yes	Participant 03	T0003	Worker 2	2017-06-20	1	1	0	0	0	0	1
T000142935	09:38:00.000+02	yes	---	yes	yes	---	no	Participant 01	T0001	Worker 9	2017-07-19	1	1	0	0	0	0	1
T000142885	09:10:00.000+03	no	yes	yes	---	---	---	Participant 01	T0001	Worker 9	2017-05-30	1	1	1	0	0	0	0
T000742935	13:04:00.000+02	no	yes	yes	---	---	---	Participant 07	T0007	Worker 4	2017-07-19	1	1	1	0	0	0	0
T000842930	09:10:00.000+02	yes	---	yes	yes	---	no	Participant 08	T0008	Worker 5	2017-07-14	1	1	0	0	0	0	1
T000342928	09:51:00.000+02	yes	---	yes	yes	---	no	Participant 03	T0003	Worker 2	2017-07-12	1	1	0	0	0	0	1
T000142887	09:05:00.000+03	no	yes	yes	---	---	---	Participant 01	T0001	Worker 9	2017-06-01	1	1	1	0	0	0	0
T000142940	09:38:00.000+02	yes	---	yes	yes	---	no	Participant 01	T0001	Worker 9	2017-07-24	1	1	0	0	0	0	1
T000942940	10:01:00.000+02	yes	---	yes	yes	---	no	Participant 09	T0009	Worker 1	2017-07-24	1	1	0	0	0	0	1
T000942944	09:50:00.000+02	yes	---	yes	yes	---	no	Participant 09	T0009	Worker 1	2017-07-28	1	1	0	0	0	0	1
T000142891	09:00:00.000+02	no	yes	yes	---	---	---	Participant 01	T0001	Worker 9	2017-06-05	1	1	1	0	0	0	0
T000142944	09:07:00.000+02	yes	---	yes	yes	---	no	Participant 01	T0001	Worker 9	2017-07-28	1	1	0	0	0	0	1
T000742944	10:40:00.000+02	yes	---	yes	yes	---	no	Participant 07	T0007	Worker 4	2017-07-28	1	1	0	0	0	0	1
T000142892	09:05:00.000+02	no	yes	yes	---	---	---	Participant 01	T0001	Worker 9	2017-06-06	1	1	1	0	0	0	0
T000142941	08:59:00.000+02	yes	---	yes	yes	---	yes	Participant 01	T0001	Worker 9	2017-07-25	1	1	0	0	0	0	1
T000242941	09:44:00.000+02	yes	---	yes	yes	---	yes	Participant 02	T0002	Worker 4	2017-07-25	1	1	0	0	0	0	1
T000142893	09:00:00.000+02	no	yes	yes	---	---	---	Participant 01	T0001	Worker 9	2017-06-07	1	1	1	0	0	0	0
T000542941	11:17:00.000+02	yes	---	yes	yes	---	yes	Participant 05	T0005	Worker 7	2017-07-25	1	1	0	0	0	0	1
T000342941	09:25:00.000+02	yes	---	yes	yes	---	yes	Participant 03	T0003	Worker 2	2017-07-25	1	1	0	0	0	0	1
T000142894	09:07:00.000+02	no	yes	yes	---	---	---	Participant 01	T0001	Worker 9	2017-06-08	1	1	1	0	0	0	0
T000942941	08:59:00.000+02	yes	---	yes	yes	---	yes	Participant 09	T0009	Worker 1	2017-07-25	1	1	0	0	0	0	1
T000442941	10:29:00.000+02	yes	---	yes	yes	---	yes	Participant 04	T0004	Worker 8	2017-07-25	1	1	0	0	0	0	1
T000142895	09:02:00.000+02	no	yes	yes	---	---	---	Participant 01	T0001	Worker 9	2017-06-09	1	1	1	0	0	0	0
T000742942	10:49:00.000+02	yes	---	yes	yes	---	yes	Participant 07	T0007	Worker 4	2017-07-26	1	1	0	0	0	0	1
T000242943	---	no	no	---	---	---	---	Participant 02	T0002	Worker 4	2017-07-27	1	0	1	0	0	0	0
T000142898	08:56:00.000+02	no	yes	yes	---	---	---	Participant 01	T0001	Worker 9	2017-06-12	1	1	1	0	0	0	0
T000842927	09:23:00.000+02	yes	---	yes	yes	---	no	Participant 08	T0008	Worker 5	2017-07-11	1	1	0	0	0	0	1
T000742927	09:11:00.000+02	yes	---	yes	yes	---	yes	Participant 07	T0007	Worker 4	2017-07-11	1	1	0	0	0	0	1
T000142899	09:03:00.000+02	no	yes	yes	---	---	---	Participant 01	T0001	Worker 9	2017-06-13	1	1	1	0	0	0	0
T000842926	08:57:00.000+02	yes	---	yes	yes	---	no	Participant 08	T0008	Worker 5	2017-07-10	1	1	0	0	0	0	1
T000442926	10:10:00.000+02	yes	---	yes	yes	---	no	Participant 04	T0004	Worker 8	2017-07-10	1	1	0	0	0	0	1
T000142900	09:08:00.000+02	no	yes	yes	---	---	---	Participant 01	T0001	Worker 9	2017-06-14	1	1	1	0	0	0	0
T000542926	08:55:00.000+02	yes	---	yes	yes	---	no	Participant 05	T0005	Worker 7	2017-07-10	1	1	0	0	0	0	1
T000242934	09:40:00.000+02	yes	---	yes	yes	---	yes	Participant 02	T0002	Worker 4	2017-07-18	1	1	0	0	0	0	1
T000142901	09:00:00.000+02	no	yes	yes	---	---	---	Participant 01	T0001	Worker 9	2017-06-15	1	1	1	0	0	0	0
T000442934	09:25:00.000+02	yes	---	yes	yes	---	yes	Participant 04	T0004	Worker 8	2017-07-18	1	1	0	0	0	0	1
T000142934	09:34:00.000+02	yes	---	yes	yes	---	yes	Participant 01	T0001	Worker 9	2017-07-18	1	1	0	0	0	0	1
T000142902	09:10:00.000+02	no	yes	yes	---	---	---	Participant 01	T0001	Worker 9	2017-06-16	1	1	1	0	0	0	0
T000342929	09:34:00.000+02	yes	---	yes	yes	---	no	Participant 03	T0003	Worker 2	2017-07-13	1	1	0	0	0	0	1
T000842962	09:47:00.000+02	yes	---	yes	yes	---	yes	Participant 08	T0008	Worker 5	2017-08-15	1	1	0	0	0	0	1
T000142905	09:00:00.000+02	no	yes	yes	---	---	---	Participant 01	T0001	Worker 9	2017-06-19	1	1	1	0	0	0	0
T001042962	08:02:00.000+02	yes	---	yes	yes	---	yes	Participant 10	T0010	Worker 3	2017-08-15	1	1	0	0	0	0	1
T000842964	09:17:00.000+02	yes	---	yes	yes	---	no	Participant 08	T0008	Worker 5	2017-08-17	1	1	0	0	0	0	1
T000142906	09:02:00.000+02	no	yes	yes	---	---	---	Participant 01	T0001	Worker 9	2017-06-20	1	1	1	0	0	0	0
T001042949	07:58:00.000+02	yes	---	yes	yes	---	no	Participant 10	T0010	Worker 3	2017-08-02	1	1	0	0	0	0	1
T001042947	11:06:00.000+02	yes	---	yes	yes	---	no	Participant 10	T0010	Worker 3	2017-07-31	1	1	0	0	0	0	1
T000142907	09:13:00.000+02	no	yes	yes	---	---	---	Participant 01	T0001	Worker 9	2017-06-21	1	1	1	0	0	0	0
T000742955	10:52:00.000+02	yes	---	yes	yes	---	yes	Participant 07	T0007	Worker 4	2017-08-08	1	1	0	0	0	0	1
T001142954	09:04:00.000+02	yes	---	yes	yes	---	no	Participant 11	T0011	Worker 1	2017-08-07	1	1	0	0	0	0	1
T000142908	09:30:00.000+02	yes	---	yes	yes	---	no	Participant 01	T0001	Worker 9	2017-06-22	1	1	0	0	0	0	1
T000142954	09:50:00.000+02	no	yes	yes	---	---	---	Participant 01	T0001	Worker 9	2017-08-07	1	1	1	0	0	0	0
T000942948	08:45:00.000+02	yes	---	yes	no	---	yes	Participant 09	T0009	Worker 1	2017-08-01	1	1	0	0	0	0	0
T000142909	10:05:00.000+02	yes	---	yes	yes	---	no	Participant 01	T0001	Worker 9	2017-06-23	1	1	0	0	0	0	1
T000442965	09:58:00.000+02	yes	---	yes	yes	---	no	Participant 04	T0004	Worker 8	2017-08-18	1	1	0	0	0	0	1
T000942965	09:42:00.000+02	yes	---	yes	yes	---	no	Participant 09	T0009	Worker 1	2017-08-18	1	1	0	0	0	0	1
T000142912	09:13:00.000+02	yes	---	yes	yes	---	no	Participant 01	T0001	Worker 9	2017-06-26	1	1	0	0	0	0	1
T001142968	09:00:00.000+02	no	yes	yes	---	---	---	Participant 11	T0011	Worker 1	2017-08-21	1	1	1	0	0	0	0
T001342968	10:00:00.000+02	yes	---	yes	no	---	no	Participant 13	T0013	Worker 7	2017-08-21	1	1	0	0	0	0	0
T000142913	09:53:00.000+02	yes	---	yes	yes	---	yes	Participant 01	T0001	Worker 9	2017-06-27	1	1	0	0	0	0	1
T001342963	09:30:00.000+02	yes	---	yes	yes	---	no	Participant 13	T0013	Worker 7	2017-08-16	1	1	0	0	0	0	1
T000142914	---	no	no	---	---	---	---	Participant 01	T0001	Worker 9	2017-06-28	1	0	1	0	0	0	0
T000442958	10:28:00.000+02	yes	---	yes	yes	---	no	Participant 04	T0004	Worker 8	2017-08-11	1	1	0	0	0	0	1
T000542968	16:20:00.000+02	no	yes	yes	---	---	---	Participant 05	T0005	Worker 7	2017-08-21	1	1	1	0	0	0	0
T000142915	09:15:00.000+02	yes	---	yes	no	---	no	Participant 01	T0001	Worker 9	2017-06-29	1	1	0	0	0	0	0
T000142968	09:10:00.000+02	yes	---	yes	yes	---	no	Participant 01	T0001	Worker 9	2017-08-21	1	1	0	0	0	0	1
T001342971	09:06:00.000+02	yes	---	yes	yes	---	no	Participant 13	T0013	Worker 7	2017-08-24	1	1	0	0	0	0	1
T000142916	08:43:00.000+02	yes	---	yes	yes	---	no	Participant 01	T0001	Worker 9	2017-06-30	1	1	0	0	0	0	1
T001142971	09:00:00.000+02	no	yes	yes	---	---	---	Participant 11	T0011	Worker 1	2017-08-24	1	1	1	0	0	0	0
T001142970	09:00:00.000+02	no	yes	yes	---	---	---	Participant 11	T0011	Worker 1	2017-08-23	1	1	1	0	0	0	0
T000142919	09:19:00.000+02	yes	---	yes	yes	---	no	Participant 01	T0001	Worker 9	2017-07-03	1	1	0	0	0	0	1
T000142920	09:15:00.000+02	yes	---	yes	yes	---	yes	Participant 01	T0001	Worker 9	2017-07-04	1	1	0	0	0	0	1
T000142921	11:32:00.000+02	yes	---	yes	no	---	no	Participant 01	T0001	Worker 9	2017-07-05	1	1	0	0	0	0	0
T000542913	09:05:00.000+02	yes	---	yes	yes	---	yes	Participant 05	T0005	Worker 7	2017-06-27	1	1	0	0	0	0	1
T000142922	09:14:00.000+02	yes	---	yes	yes	---	no	Participant 01	T0001	Worker 9	2017-07-06	1	1	0	0	0	0	1
T000342916	09:07:00.000+02	yes	---	yes	yes	---	no	Participant 03	T0003	Worker 2	2017-06-30	1	1	0	0	0	0	1
T000142923	08:51:00.000+02	yes	---	yes	yes	---	no	Participant 01	T0001	Worker 9	2017-07-07	1	1	0	0	0	0	1
T000442916	10:34:00.000+02	yes	---	yes	yes	---	no	Participant 04	T0004	Worker 8	2017-06-30	1	1	0	0	0	0	1
T000342908	10:10:00.000+02	yes	---	yes	yes	---	no	Participant 03	T0003	Worker 2	2017-06-22	1	1	0	0	0	0	1
T000142926	09:10:00.000+02	no	yes	yes	---	---	---	Participant 01	T0001	Worker 9	2017-07-10	1	1	1	0	0	0	0
T000342919	09:50:00.000+02	yes	---	yes	yes	---	no	Participant 03	T0003	Worker 2	2017-07-03	1	1	0	0	0	0	1
T000442919	10:04:00.000+02	yes	---	yes	yes	---	no	Participant 04	T0004	Worker 8	2017-07-03	1	1	0	0	0	0	1
T000142927	09:05:00.000+02	yes	---	yes	yes	---	yes	Participant 01	T0001	Worker 9	2017-07-11	1	1	0	0	0	0	1
T000742920	10:19:00.000+02	yes	---	yes	yes	---	yes	Participant 07	T0007	Worker 4	2017-07-04	1	1	0	0	0	0	1
T000142928	09:18:00.000+02	yes	---	yes	yes	---	no	Participant 01	T0001	Worker 9	2017-07-12	1	1	0	0	0	0	1
T000442922	10:28:00.000+02	yes	---	yes	yes	---	no	Participant 04	T0004	Worker 8	2017-07-06	1	1	0	0	0	0	1
T000242923	07:44:00.000+02	yes	---	yes	yes	---	no	Participant 02	T0002	Worker 4	2017-07-07	1	1	0	0	0	0	1
T000142929	08:59:00.000+02	yes	---	yes	yes	---	no	Participant 01	T0001	Worker 9	2017-07-13	1	1	0	0	0	0	1
T000442923	09:15:00.000+02	yes	---	yes	yes	---	no	Participant 04	T0004	Worker 8	2017-07-07	1	1	0	0	0	0	1
T000242922	07:30:00.000+02	no	yes	yes	---	---	---	Participant 02	T0002	Worker 4	2017-07-06	1	1	1	0	0	0	0
T000142930	09:20:00.000+02	yes	---	yes	yes	---	no	Participant 01	T0001	Worker 9	2017-07-14	1	1	0	0	0	0	1
T000942950	09:20:00.000+02	yes	---	yes	yes	---	no	Participant 09	T0009	Worker 1	2017-08-03	1	1	0	0	0	0	1
T000742948	10:32:00.000+02	yes	---	yes	yes	---	yes	Participant 07	T0007	Worker 4	2017-08-01	1	1	0	0	0	0	1
T000142933	09:28:00.000+02	yes	---	yes	yes	---	no	Participant 01	T0001	Worker 9	2017-07-17	1	1	0	0	0	0	1
T000142948	09:51:00.000+02	yes	---	yes	yes	---	yes	Participant 01	T0001	Worker 9	2017-08-01	1	1	0	0	0	0	1
T000842951	10:55:00.000+02	yes	---	yes	yes	---	no	Participant 08	T0008	Worker 5	2017-08-04	1	1	0	0	0	0	1
T001042951	07:59:00.000+02	yes	---	yes	yes	---	no	Participant 10	T0010	Worker 3	2017-08-04	1	1	0	0	0	0	1
T000142951	09:15:00.000+02	yes	---	yes	yes	---	no	Participant 01	T0001	Worker 9	2017-08-04	1	1	0	0	0	0	1
T000142936	09:40:00.000+02	yes	---	yes	yes	---	no	Participant 01	T0001	Worker 9	2017-07-20	1	1	0	0	0	0	1
T000342951	10:19:00.000+02	yes	---	yes	yes	---	no	Participant 03	T0003	Worker 2	2017-08-04	1	1	0	0	0	0	1
T000942951	07:30:00.000+02	yes	---	yes	no	---	no	Participant 09	T0009	Worker 1	2017-08-04	1	1	0	0	0	0	0
T000142937	08:45:00.000+02	no	yes	yes	---	---	---	Participant 01	T0001	Worker 9	2017-07-21	1	1	1	0	0	0	0
T000942947	08:30:00.000+02	no	yes	yes	---	---	---	Participant 09	T0009	Worker 1	2017-07-31	1	1	1	0	0	0	0
T000442937	13:00:00.000+02	no	yes	yes	---	---	---	Participant 04	T0004	Worker 8	2017-07-21	1	1	1	0	0	0	0
T000342936	11:16:00.000+02	yes	---	yes	yes	---	no	Participant 03	T0003	Worker 2	2017-07-20	1	1	0	0	0	0	1
T001042957	07:58:00.000+02	yes	---	yes	yes	---	no	Participant 10	T0010	Worker 3	2017-08-10	1	1	0	0	0	0	1
T000142942	09:08:00.000+02	yes	---	yes	yes	---	no	Participant 01	T0001	Worker 9	2017-07-26	1	1	0	0	0	0	1
T000142957	10:19:00.000+02	yes	---	yes	yes	---	no	Participant 01	T0001	Worker 9	2017-08-10	1	1	0	0	0	0	1
T000842956	10:00:00.000+02	no	yes	yes	---	---	---	Participant 08	T0008	Worker 5	2017-08-09	1	1	1	0	0	0	0
T000142943	09:58:00.000+02	yes	---	yes	yes	---	no	Participant 01	T0001	Worker 9	2017-07-27	1	1	0	0	0	0	1
T000142969	09:50:00.000+02	no	yes	yes	---	---	---	Participant 01	T0001	Worker 9	2017-08-22	1	1	1	0	0	0	0
T000242976	07:48:00.000+02	yes	---	yes	yes	---	no	Participant 02	T0002	Worker 4	2017-08-29	1	1	0	1	1	0	1
T000142947	09:50:00.000+02	yes	---	yes	yes	---	no	Participant 01	T0001	Worker 9	2017-07-31	1	1	0	0	0	0	1
T000442976	11:00:00.000+02	yes	---	yes	yes	---	no	Participant 04	T0004	Worker 8	2017-08-29	1	1	0	1	1	0	1
T000442975	10:59:00.000+02	yes	---	yes	yes	---	no	Participant 04	T0004	Worker 8	2017-08-28	1	1	0	1	1	0	1
T001042977	07:47:00.000+02	yes	---	yes	yes	---	no	Participant 10	T0010	Worker 3	2017-08-30	1	1	0	1	1	0	1
T000242975	07:54:00.000+02	yes	---	yes	yes	---	no	Participant 02	T0002	Worker 4	2017-08-28	1	1	0	1	1	0	1
T000142949	09:00:00.000+02	yes	---	yes	yes	---	no	Participant 01	T0001	Worker 9	2017-08-02	1	1	0	0	0	0	1
T000142977	08:30:00.000+02	no	yes	yes	---	---	---	Participant 01	T0001	Worker 9	2017-08-30	1	1	1	1	0	0	0
T000142950	10:14:00.000+02	yes	---	yes	yes	---	no	Participant 01	T0001	Worker 9	2017-08-03	1	1	0	0	0	0	1
T001042978	07:53:00.000+02	yes	---	yes	yes	---	no	Participant 10	T0010	Worker 3	2017-08-31	1	1	0	1	1	0	1
T001142977	10:00:00.000+02	no	yes	yes	---	---	---	Participant 11	T0011	Worker 1	2017-08-30	1	1	1	1	0	0	0
T000442978	10:55:00.000+02	yes	---	yes	yes	---	no	Participant 04	T0004	Worker 8	2017-08-31	1	1	0	1	1	0	1
T001042982	07:50:00.000+02	yes	---	yes	yes	---	no	Participant 10	T0010	Worker 3	2017-09-04	1	1	0	1	1	0	1
T000142955	09:50:00.000+02	yes	---	yes	yes	---	no	Participant 01	T0001	Worker 9	2017-08-08	1	1	0	0	0	0	1
T000242982	07:57:00.000+02	yes	---	yes	yes	---	no	Participant 02	T0002	Worker 4	2017-09-04	1	1	0	1	1	0	1
T000142956	08:30:00.000+02	no	yes	yes	---	---	---	Participant 01	T0001	Worker 9	2017-08-09	1	1	1	0	0	0	0
T000742983	12:00:00.000+02	yes	---	yes	no	---	yes	Participant 07	T0007	Worker 4	2017-09-05	1	1	0	1	0	1	0
T000342984	09:14:00.000+02	yes	---	yes	yes	---	no	Participant 03	T0003	Worker 2	2017-09-06	1	1	0	1	1	0	1
T001342984	09:43:00.000+02	yes	---	yes	yes	---	yes	Participant 13	T0013	Worker 7	2017-09-06	1	1	0	1	1	1	1
T000142958	10:15:00.000+02	yes	---	yes	yes	---	no	Participant 01	T0001	Worker 9	2017-08-11	1	1	0	0	0	0	1
T000742985	10:10:00.000+02	yes	---	yes	yes	---	no	Participant 07	T0007	Worker 4	2017-09-07	1	1	0	1	1	0	1
T000442984	14:09:00.000+02	no	yes	yes	---	---	---	Participant 04	T0004	Worker 8	2017-09-06	1	1	1	1	0	0	0
T000142961	09:05:00.000+02	no	yes	yes	---	---	---	Participant 01	T0001	Worker 9	2017-08-14	1	1	1	0	0	0	0
T000442986	12:38:00.000+02	no	yes	yes	---	---	---	Participant 04	T0004	Worker 8	2017-09-08	1	1	1	1	0	0	0
T000342979	10:10:00.000+02	yes	---	yes	yes	---	no	Participant 03	T0003	Worker 2	2017-09-01	1	1	0	1	1	0	1
T000142962	09:12:00.000+02	yes	---	yes	yes	---	no	Participant 01	T0001	Worker 9	2017-08-15	1	1	0	0	0	0	1
T000742979	10:17:00.000+02	yes	---	yes	yes	---	no	Participant 07	T0007	Worker 4	2017-09-01	1	1	0	1	1	0	1
T000842992	09:21:00.000+02	yes	---	yes	yes	---	no	Participant 08	T0008	Worker 5	2017-09-14	1	1	0	1	1	0	1
T000142963	10:01:00.000+02	yes	---	yes	yes	---	no	Participant 01	T0001	Worker 9	2017-08-16	1	1	0	0	0	0	1
T000942991	07:30:00.000+02	no	yes	yes	---	---	---	Participant 09	T0009	Worker 1	2017-09-13	1	1	1	1	0	0	0
T000442989	10:20:00.000+02	yes	---	yes	yes	---	no	Participant 04	T0004	Worker 8	2017-09-11	1	1	0	1	1	0	1
T000142964	09:30:00.000+02	yes	---	yes	no	---	no	Participant 01	T0001	Worker 9	2017-08-17	1	1	0	0	0	0	0
T000742989	10:10:00.000+02	yes	---	yes	yes	---	no	Participant 07	T0007	Worker 4	2017-09-11	1	1	0	1	1	0	1
T000742992	11:12:00.000+02	yes	---	yes	yes	---	no	Participant 07	T0007	Worker 4	2017-09-14	1	1	0	1	1	0	1
T000142965	10:30:00.000+02	no	yes	yes	---	---	---	Participant 01	T0001	Worker 9	2017-08-18	1	1	1	0	0	0	0
T000342992	09:00:00.000+02	no	yes	yes	---	---	---	Participant 03	T0003	Worker 2	2017-09-14	1	1	1	1	0	0	0
T000142991	08:39:00.000+02	yes	---	yes	yes	---	no	Participant 01	T0001	Worker 9	2017-09-13	1	1	0	1	1	0	1
T000142970	09:31:00.000+02	yes	---	yes	yes	---	no	Participant 01	T0001	Worker 9	2017-08-23	1	1	0	0	0	0	1
T000742991	10:35:00.000+02	yes	---	yes	yes	---	no	Participant 07	T0007	Worker 4	2017-09-13	1	1	0	1	1	0	1
T000242990	07:46:00.000+02	yes	---	yes	yes	---	no	Participant 02	T0002	Worker 4	2017-09-12	1	1	0	1	1	0	1
T000142971	09:43:00.000+02	yes	---	yes	yes	---	no	Participant 01	T0001	Worker 9	2017-08-24	1	1	0	0	0	0	1
T000942998	10:53:00.000+02	yes	---	yes	yes	---	no	Participant 09	T0009	Worker 1	2017-09-20	1	1	0	1	1	0	1
T000142972	08:32:00.000+02	yes	---	yes	yes	---	no	Participant 01	T0001	Worker 9	2017-08-25	1	1	0	1	1	0	1
T000842998	11:03:00.000+02	yes	---	yes	yes	---	no	Participant 08	T0008	Worker 5	2017-09-20	1	1	0	1	1	0	1
T000142975	08:58:00.000+02	yes	---	yes	yes	---	no	Participant 01	T0001	Worker 9	2017-08-28	1	1	0	1	1	0	1
T000442997	10:13:00.000+02	yes	---	yes	yes	---	no	Participant 04	T0004	Worker 8	2017-09-19	1	1	0	1	1	0	1
T000142999	09:03:00.000+02	yes	---	yes	yes	---	no	Participant 01	T0001	Worker 9	2017-09-21	1	1	0	1	1	0	1
T000142976	09:35:00.000+02	yes	---	yes	yes	---	no	Participant 01	T0001	Worker 9	2017-08-29	1	1	0	1	1	0	1
T000742999	10:51:00.000+02	yes	---	yes	yes	---	no	Participant 07	T0007	Worker 4	2017-09-21	1	1	0	1	1	0	1
T000542999	11:11:00.000+02	no	yes	yes	---	---	---	Participant 05	T0005	Worker 7	2017-09-21	1	1	1	1	0	0	0
T002042999	09:18:00.000+02	yes	---	yes	yes	---	no	Participant 20	T0020	Worker 2	2017-09-21	1	1	0	1	1	0	1
T001943000	07:52:00.000+02	yes	---	yes	yes	---	no	Participant 19	T0019	Worker 8	2017-09-22	1	1	0	1	1	0	1
T000142978	09:35:00.000+02	yes	---	yes	yes	---	no	Participant 01	T0001	Worker 9	2017-08-31	1	1	0	1	1	0	1
T001042999	07:58:00.000+02	yes	---	yes	yes	---	no	Participant 10	T0010	Worker 3	2017-09-21	1	1	0	1	1	0	1
T001843003	09:22:00.000+02	yes	---	yes	yes	---	no	Participant 18	T0018	Worker 9	2017-09-25	1	1	0	1	1	0	1
T000142979	08:46:00.000+02	yes	---	yes	yes	---	no	Participant 01	T0001	Worker 9	2017-09-01	1	1	0	1	1	0	1
T000443003	12:10:00.000+02	no	yes	yes	---	---	---	Participant 04	T0004	Worker 8	2017-09-25	1	1	1	1	0	0	0
T000142982	09:28:00.000+02	yes	---	yes	yes	---	no	Participant 01	T0001	Worker 9	2017-09-04	1	1	0	1	1	0	1
T000943003	09:19:00.000+02	yes	---	yes	no	---	no	Participant 09	T0009	Worker 1	2017-09-25	1	1	0	1	0	0	0
T000943004	09:25:00.000+02	yes	---	yes	yes	---	yes	Participant 09	T0009	Worker 1	2017-09-26	1	1	0	1	1	1	1
T000142983	09:50:00.000+02	yes	---	yes	yes	---	no	Participant 01	T0001	Worker 9	2017-09-05	1	1	0	1	1	0	1
T001043004	07:44:00.000+02	yes	---	yes	yes	---	no	Participant 10	T0010	Worker 3	2017-09-26	1	1	0	1	1	0	1
T001143004	08:43:00.000+02	yes	---	yes	yes	---	yes	Participant 11	T0011	Worker 1	2017-09-26	1	1	0	1	1	1	1
T000142984	08:56:00.000+02	yes	---	yes	yes	---	no	Participant 01	T0001	Worker 9	2017-09-06	1	1	0	1	1	0	1
T002043003	09:05:00.000+02	no	yes	yes	---	---	---	Participant 20	T0020	Worker 2	2017-09-25	1	1	1	1	0	0	0
T001343003	07:20:00.000+02	no	yes	yes	---	---	---	Participant 13	T0013	Worker 7	2017-09-25	1	1	1	1	0	0	0
T000142985	08:39:00.000+02	yes	---	yes	yes	---	no	Participant 01	T0001	Worker 9	2017-09-07	1	1	0	1	1	0	1
T001743004	09:54:00.000+02	yes	---	yes	yes	---	yes	Participant 17	T0017	Worker 5	2017-09-26	1	1	0	1	1	1	1
T000242997	08:30:00.000+02	no	yes	yes	---	---	---	Participant 02	T0002	Worker 4	2017-09-19	1	1	1	1	0	0	0
T000142986	09:05:00.000+02	yes	---	yes	yes	---	no	Participant 01	T0001	Worker 9	2017-09-08	1	1	0	1	1	0	1
T000242996	08:30:00.000+02	no	yes	yes	---	---	---	Participant 02	T0002	Worker 4	2017-09-18	1	1	1	1	0	0	0
T000243000	08:30:00.000+02	yes	---	yes	no	---	no	Participant 02	T0002	Worker 4	2017-09-22	1	1	0	1	0	0	0
T000142989	08:58:00.000+02	yes	---	yes	yes	---	no	Participant 01	T0001	Worker 9	2017-09-11	1	1	0	1	1	0	1
T000242998	---	no	yes	no	---	Other	---	Participant 02	T0002	Worker 4	2017-09-20	1	0	1	0	0	0	0
T001142990	09:04:00.000+02	yes	---	yes	no	---	yes	Participant 11	T0011	Worker 1	2017-09-12	1	1	0	1	0	1	0
T000142990	09:53:00.000+02	yes	---	yes	yes	---	no	Participant 01	T0001	Worker 9	2017-09-12	1	1	0	1	1	0	1
T001142986	09:15:00.000+02	no	yes	yes	---	---	---	Participant 11	T0011	Worker 1	2017-09-08	1	1	1	1	0	0	0
T000542996	09:03:00.000+02	yes	---	yes	yes	---	no	Participant 05	T0005	Worker 7	2017-09-18	1	1	0	1	1	0	1
T000142992	09:05:00.000+02	yes	---	yes	yes	---	no	Participant 01	T0001	Worker 9	2017-09-14	1	1	0	1	1	0	1
T001342996	09:59:00.000+02	yes	---	yes	yes	---	no	Participant 13	T0013	Worker 7	2017-09-18	1	1	0	1	1	0	1
T000942996	09:13:00.000+02	yes	---	yes	yes	---	no	Participant 09	T0009	Worker 1	2017-09-18	1	1	0	1	1	0	1
T000142993	09:32:00.000+02	yes	---	yes	yes	---	no	Participant 01	T0001	Worker 9	2017-09-15	1	1	0	1	1	0	1
T000842993	10:52:00.000+02	yes	---	yes	yes	---	no	Participant 08	T0008	Worker 5	2017-09-15	1	1	0	1	1	0	1
T001743006	10:13:00.000+02	yes	---	yes	yes	---	no	Participant 17	T0017	Worker 5	2017-09-28	1	1	0	1	1	0	1
T000142996	09:12:00.000+02	yes	---	yes	yes	---	no	Participant 01	T0001	Worker 9	2017-09-18	1	1	0	1	1	0	1
T000943006	09:46:00.000+02	yes	---	yes	yes	---	no	Participant 09	T0009	Worker 1	2017-09-28	1	1	0	1	1	0	1
T000142997	10:08:00.000+02	yes	---	yes	yes	---	no	Participant 01	T0001	Worker 9	2017-09-19	1	1	0	1	1	0	1
T000743006	10:37:00.000+02	yes	---	yes	yes	---	no	Participant 07	T0007	Worker 4	2017-09-28	1	1	0	1	1	0	1
T002043006	12:00:00.000+02	yes	---	yes	yes	---	no	Participant 20	T0020	Worker 2	2017-09-28	1	1	0	1	1	0	1
T000142998	09:09:00.000+02	yes	---	yes	yes	---	no	Participant 01	T0001	Worker 9	2017-09-20	1	1	0	1	1	0	1
T000443005	09:24:00.000+02	yes	---	yes	yes	---	no	Participant 04	T0004	Worker 8	2017-09-27	1	1	0	1	1	0	1
T000843005	09:15:00.000+02	yes	---	yes	yes	---	no	Participant 08	T0008	Worker 5	2017-09-27	1	1	0	1	1	0	1
T000743000	11:30:00.000+02	no	yes	yes	---	---	---	Participant 07	T0007	Worker 4	2017-09-22	1	1	1	1	0	0	0
T000943013	09:12:00.000+02	yes	---	yes	yes	---	no	Participant 09	T0009	Worker 1	2017-10-05	1	1	0	1	1	0	1
T000143000	09:43:00.000+02	yes	---	yes	yes	---	no	Participant 01	T0001	Worker 9	2017-09-22	1	1	0	1	1	0	1
T000743007	11:00:00.000+02	no	yes	yes	---	---	---	Participant 07	T0007	Worker 4	2017-09-29	1	1	1	1	0	0	0
T001843010	12:00:00.000+02	yes	---	yes	no	---	no	Participant 18	T0018	Worker 9	2017-10-02	1	1	0	1	0	0	0
T000143003	09:47:00.000+02	yes	---	yes	yes	---	no	Participant 01	T0001	Worker 9	2017-09-25	1	1	0	1	1	0	1
T000143010	09:09:00.000+02	yes	---	yes	yes	---	no	Participant 01	T0001	Worker 9	2017-10-02	1	1	0	1	1	0	1
T000443007	---	no	yes	no	---	dontknow	---	Participant 04	T0004	Worker 8	2017-09-29	1	0	1	0	0	0	0
T000143004	08:47:00.000+02	yes	---	yes	yes	---	no	Participant 01	T0001	Worker 9	2017-09-26	1	1	0	1	1	0	1
T000243010	09:51:00.000+02	yes	---	yes	yes	---	no	Participant 02	T0002	Worker 4	2017-10-02	1	1	0	1	1	0	1
T000543011	08:30:00.000+02	yes	---	yes	no	---	no	Participant 05	T0005	Worker 7	2017-10-03	1	1	0	1	0	0	0
T000143005	08:55:00.000+02	yes	---	yes	yes	---	no	Participant 01	T0001	Worker 9	2017-09-27	1	1	0	1	1	0	1
T000943011	09:51:00.000+02	yes	---	yes	yes	---	yes	Participant 09	T0009	Worker 1	2017-10-03	1	1	0	1	1	1	1
T000143006	08:50:00.000+02	yes	---	yes	yes	---	no	Participant 01	T0001	Worker 9	2017-09-28	1	1	0	1	1	0	1
T000143011	09:44:00.000+02	yes	---	yes	yes	---	no	Participant 01	T0001	Worker 9	2017-10-03	1	1	0	1	1	0	1
T000343011	08:30:00.000+02	yes	---	yes	no	---	no	Participant 03	T0003	Worker 2	2017-10-03	1	1	0	1	0	0	0
T000143007	10:00:00.000+02	yes	---	yes	no	---	no	Participant 01	T0001	Worker 9	2017-09-29	1	1	0	1	0	0	0
T001343017	08:38:00.000+02	yes	---	yes	yes	---	no	Participant 13	T0013	Worker 7	2017-10-09	1	1	0	1	1	0	1
T001743017	09:03:00.000+02	yes	---	yes	yes	---	no	Participant 17	T0017	Worker 5	2017-10-09	1	1	0	1	1	0	1
T001143014	16:00:00.000+02	no	yes	yes	---	---	---	Participant 11	T0011	Worker 1	2017-10-06	1	1	1	1	0	0	0
T000843011	11:00:00.000+02	yes	---	yes	no	---	no	Participant 08	T0008	Worker 5	2017-10-03	1	1	0	1	0	0	0
T000843012	10:30:00.000+02	yes	---	yes	yes	---	no	Participant 08	T0008	Worker 5	2017-10-04	1	1	0	1	1	0	1
T000143012	09:30:00.000+02	no	yes	yes	---	---	---	Participant 01	T0001	Worker 9	2017-10-04	1	1	1	1	0	0	0
T002043014	08:38:00.000+02	yes	---	yes	yes	---	no	Participant 20	T0020	Worker 2	2017-10-06	1	1	0	1	1	0	1
T002243014	09:17:00.000+02	yes	---	yes	yes	---	no	Participant 22	T0022	Worker 7	2017-10-06	1	1	0	1	1	0	1
T000143013	09:30:00.000+02	no	yes	yes	---	---	---	Participant 01	T0001	Worker 9	2017-10-05	1	1	1	1	0	0	0
T000343014	11:27:00.000+02	yes	---	yes	yes	---	no	Participant 03	T0003	Worker 2	2017-10-06	1	1	0	1	1	0	1
T000543014	12:22:00.000+02	no	yes	yes	---	---	---	Participant 05	T0005	Worker 7	2017-10-06	1	1	1	1	0	0	0
T000143014	08:50:00.000+02	no	yes	yes	---	---	---	Participant 01	T0001	Worker 9	2017-10-06	1	1	1	1	0	0	0
T002143013	07:11:00.000+02	yes	---	yes	yes	---	no	Participant 21	T0021	Worker 6	2017-10-05	1	1	0	1	1	0	1
T001843013	07:15:00.000+02	yes	---	yes	yes	---	no	Participant 18	T0018	Worker 9	2017-10-05	1	1	0	1	1	0	1
T000143017	09:36:00.000+02	yes	---	yes	no	---	no	Participant 01	T0001	Worker 9	2017-10-09	1	1	0	1	0	0	0
T002243013	08:33:00.000+02	yes	---	yes	yes	---	no	Participant 22	T0022	Worker 7	2017-10-05	1	1	0	1	1	0	1
T002343017	14:51:00.000+02	yes	---	yes	yes	---	no	Participant 23	T0023	Worker 3	2017-10-09	1	1	0	1	1	0	1
T000242877	07:30:00.000+02	yes	---	yes	no	---	yes	Participant 02	T0002	Worker 4	2017-05-22	1	1	0	0	0	0	0
T000543017	09:30:00.000+02	no	yes	yes	---	---	---	Participant 05	T0005	Worker 7	2017-10-09	1	1	1	1	0	0	0
T001943017	19:01:00.000+02	yes	---	yes	yes	---	no	Participant 19	T0019	Worker 8	2017-10-09	1	1	0	1	1	0	1
T000242879	09:25:00.000+02	yes	---	yes	yes	---	no	Participant 02	T0002	Worker 4	2017-05-24	1	1	0	0	0	0	1
T000242900	07:51:00.000+02	yes	---	yes	yes	---	no	Participant 02	T0002	Worker 4	2017-06-14	1	1	0	0	0	0	1
T000342900	11:21:00.000+02	yes	---	yes	yes	---	no	Participant 03	T0003	Worker 2	2017-06-14	1	1	0	0	0	0	1
T000242880	07:38:00.000+02	yes	---	yes	yes	---	no	Participant 02	T0002	Worker 4	2017-05-25	1	1	0	0	0	0	1
T000442905	14:30:00.000+02	no	yes	yes	---	---	---	Participant 04	T0004	Worker 8	2017-06-19	1	1	1	0	0	0	0
T000342905	09:25:00.000+02	yes	---	yes	yes	---	no	Participant 03	T0003	Worker 2	2017-06-19	1	1	0	0	0	0	1
T000442906	09:17:00.000+02	yes	---	yes	yes	---	no	Participant 04	T0004	Worker 8	2017-06-20	1	1	0	0	0	0	1
T000242884	10:11:00.000+02	yes	---	yes	yes	---	no	Participant 02	T0002	Worker 4	2017-05-29	1	1	0	0	0	0	1
T000242895	08:05:00.000+02	yes	---	yes	yes	---	no	Participant 02	T0002	Worker 4	2017-06-09	1	1	0	0	0	0	1
T000242885	10:47:00.000+02	yes	---	yes	yes	---	yes	Participant 02	T0002	Worker 4	2017-05-30	1	1	0	0	0	0	1
T000342886	---	no	no	---	---	---	---	Participant 03	T0003	Worker 2	2017-05-31	1	0	1	0	0	0	0
T000242888	---	no	no	---	---	---	---	Participant 02	T0002	Worker 4	2017-06-02	1	0	1	0	0	0	0
T000242887	11:57:00.000+02	yes	---	yes	yes	---	no	Participant 02	T0002	Worker 4	2017-06-01	1	1	0	0	0	0	1
T000342887	09:02:00.000+02	yes	---	yes	yes	---	no	Participant 03	T0003	Worker 2	2017-06-01	1	1	0	0	0	0	1
T000542899	09:07:00.000+02	yes	---	yes	yes	---	yes	Participant 05	T0005	Worker 7	2017-06-13	1	1	0	0	0	0	1
T000242899	08:06:00.000+02	yes	---	yes	yes	---	yes	Participant 02	T0002	Worker 4	2017-06-13	1	1	0	0	0	0	1
T000242892	10:09:00.000+02	yes	---	yes	yes	---	yes	Participant 02	T0002	Worker 4	2017-06-06	1	1	0	0	0	0	1
T000342907	10:00:00.000+02	yes	---	yes	yes	---	no	Participant 03	T0003	Worker 2	2017-06-21	1	1	0	0	0	0	1
T000242901	07:42:00.000+02	yes	---	yes	yes	---	no	Participant 02	T0002	Worker 4	2017-06-15	1	1	0	0	0	0	1
T000442909	10:01:00.000+02	yes	---	yes	yes	---	no	Participant 04	T0004	Worker 8	2017-06-23	1	1	0	0	0	0	1
T000542912	09:00:00.000+02	yes	---	yes	yes	---	no	Participant 05	T0005	Worker 7	2017-06-26	1	1	0	0	0	0	1
T000242898	08:00:00.000+02	yes	---	yes	yes	---	no	Participant 02	T0002	Worker 4	2017-06-12	1	1	0	0	0	0	1
T000342912	09:40:00.000+02	yes	---	yes	yes	---	no	Participant 03	T0003	Worker 2	2017-06-26	1	1	0	0	0	0	1
T000442912	10:36:00.000+02	yes	---	yes	yes	---	no	Participant 04	T0004	Worker 8	2017-06-26	1	1	0	0	0	0	1
T000242919	07:53:00.000+02	yes	---	yes	yes	---	no	Participant 02	T0002	Worker 4	2017-07-03	1	1	0	0	0	0	1
T000742919	09:12:00.000+02	yes	---	yes	yes	---	no	Participant 07	T0007	Worker 4	2017-07-03	1	1	0	0	0	0	1
T000542915	16:42:00.000+02	yes	---	yes	yes	---	no	Participant 05	T0005	Worker 7	2017-06-29	1	1	0	0	0	0	1
T000542928	08:58:00.000+02	yes	---	yes	yes	---	no	Participant 05	T0005	Worker 7	2017-07-12	1	1	0	0	0	0	1
T000242902	---	no	no	---	---	---	---	Participant 02	T0002	Worker 4	2017-06-16	1	0	1	0	0	0	0
T000442928	11:33:00.000+02	yes	---	yes	yes	---	no	Participant 04	T0004	Worker 8	2017-07-12	1	1	0	0	0	0	1
T000242905	---	no	no	---	---	---	---	Participant 02	T0002	Worker 4	2017-06-19	1	0	1	0	0	0	0
T000842928	09:28:00.000+02	yes	---	yes	yes	---	yes	Participant 08	T0008	Worker 5	2017-07-12	1	1	0	0	0	0	1
T000242906	06:30:00.000+02	no	yes	yes	---	---	---	Participant 02	T0002	Worker 4	2017-06-20	1	1	1	0	0	0	0
T000842929	09:16:00.000+02	yes	---	yes	yes	---	no	Participant 08	T0008	Worker 5	2017-07-13	1	1	0	0	0	0	1
T000542929	---	no	no	---	---	---	---	Participant 05	T0005	Worker 7	2017-07-13	1	0	1	0	0	0	0
T000242907	07:53:00.000+02	yes	---	yes	yes	---	yes	Participant 02	T0002	Worker 4	2017-06-21	1	1	0	0	0	0	1
T000242921	09:59:00.000+02	yes	---	yes	yes	---	yes	Participant 02	T0002	Worker 4	2017-07-05	1	1	0	0	0	0	1
T000442921	10:38:00.000+02	yes	---	yes	yes	---	no	Participant 04	T0004	Worker 8	2017-07-05	1	1	0	0	0	0	1
T000242908	10:00:00.000+02	yes	---	yes	yes	---	no	Participant 02	T0002	Worker 4	2017-06-22	1	1	0	0	0	0	1
T000342923	09:15:00.000+02	yes	---	yes	yes	---	no	Participant 03	T0003	Worker 2	2017-07-07	1	1	0	0	0	0	1
T000742930	09:00:00.000+02	yes	---	yes	yes	---	no	Participant 07	T0007	Worker 4	2017-07-14	1	1	0	0	0	0	1
T000242909	07:51:00.000+02	yes	---	yes	yes	---	no	Participant 02	T0002	Worker 4	2017-06-23	1	1	0	0	0	0	1
T000542930	09:08:00.000+02	yes	---	yes	yes	---	no	Participant 05	T0005	Worker 7	2017-07-14	1	1	0	0	0	0	1
T000242912	07:43:00.000+02	yes	---	yes	yes	---	no	Participant 02	T0002	Worker 4	2017-06-26	1	1	0	0	0	0	1
T000842934	11:44:00.000+02	yes	---	yes	yes	---	yes	Participant 08	T0008	Worker 5	2017-07-18	1	1	0	0	0	0	1
T000242913	10:53:00.000+02	yes	---	yes	yes	---	no	Participant 02	T0002	Worker 4	2017-06-27	1	1	0	0	0	0	1
T000542934	09:00:00.000+02	yes	---	yes	yes	---	yes	Participant 05	T0005	Worker 7	2017-07-18	1	1	0	0	0	0	1
T000242933	09:30:00.000+02	yes	---	yes	yes	---	no	Participant 02	T0002	Worker 4	2017-07-17	1	1	0	0	0	0	1
T000242914	12:22:00.000+02	yes	---	yes	yes	---	no	Participant 02	T0002	Worker 4	2017-06-28	1	1	0	0	0	0	1
T000442927	10:30:00.000+02	yes	---	yes	yes	---	yes	Participant 04	T0004	Worker 8	2017-07-11	1	1	0	0	0	0	1
T000542908	16:45:00.000+02	yes	---	yes	yes	---	no	Participant 05	T0005	Worker 7	2017-06-22	1	1	0	0	0	0	1
T000242915	09:03:00.000+02	yes	---	yes	yes	---	yes	Participant 02	T0002	Worker 4	2017-06-29	1	1	0	0	0	0	1
T000542935	09:02:00.000+02	yes	---	yes	yes	---	no	Participant 05	T0005	Worker 7	2017-07-19	1	1	0	0	0	0	1
T000242916	07:38:00.000+02	yes	---	yes	yes	---	no	Participant 02	T0002	Worker 4	2017-06-30	1	1	0	0	0	0	1
T000542937	07:48:00.000+02	yes	---	yes	yes	---	no	Participant 05	T0005	Worker 7	2017-07-21	1	1	0	0	0	0	1
T000742941	12:00:00.000+02	yes	---	yes	no	---	no	Participant 07	T0007	Worker 4	2017-07-25	1	1	0	0	0	0	0
T000842943	09:17:00.000+02	yes	---	yes	yes	---	no	Participant 08	T0008	Worker 5	2017-07-27	1	1	0	0	0	0	1
T000242920	07:50:00.000+02	yes	---	yes	yes	---	no	Participant 02	T0002	Worker 4	2017-07-04	1	1	0	0	0	0	1
T000842949	10:08:00.000+02	yes	---	yes	yes	---	no	Participant 08	T0008	Worker 5	2017-08-02	1	1	0	0	0	0	1
T000442947	12:05:00.000+02	yes	---	yes	yes	---	no	Participant 04	T0004	Worker 8	2017-07-31	1	1	0	0	0	0	1
T000842950	10:15:00.000+02	yes	---	yes	yes	---	no	Participant 08	T0008	Worker 5	2017-08-03	1	1	0	0	0	0	1
T001142950	11:46:00.000+02	yes	---	yes	yes	---	no	Participant 11	T0011	Worker 1	2017-08-03	1	1	0	0	0	0	1
T000242926	09:27:00.000+02	yes	---	yes	yes	---	no	Participant 02	T0002	Worker 4	2017-07-10	1	1	0	0	0	0	1
T000442951	13:00:00.000+02	no	yes	yes	---	---	---	Participant 04	T0004	Worker 8	2017-08-04	1	1	1	0	0	0	0
T000742951	13:30:00.000+02	no	yes	yes	---	---	---	Participant 07	T0007	Worker 4	2017-08-04	1	1	1	0	0	0	0
T000242927	10:13:00.000+02	yes	---	yes	yes	---	yes	Participant 02	T0002	Worker 4	2017-07-11	1	1	0	0	0	0	1
T000942936	09:49:00.000+02	yes	---	yes	yes	---	no	Participant 09	T0009	Worker 1	2017-07-20	1	1	0	0	0	0	1
T000242936	07:49:00.000+02	yes	---	yes	yes	---	no	Participant 02	T0002	Worker 4	2017-07-20	1	1	0	0	0	0	1
T000242928	10:33:00.000+02	yes	---	yes	yes	---	no	Participant 02	T0002	Worker 4	2017-07-12	1	1	0	0	0	0	1
T000842937	10:00:00.000+02	no	yes	yes	---	---	---	Participant 08	T0008	Worker 5	2017-07-21	1	1	1	0	0	0	0
T000242929	10:50:00.000+02	yes	---	yes	yes	---	no	Participant 02	T0002	Worker 4	2017-07-13	1	1	0	0	0	0	1
T000742954	10:19:00.000+02	yes	---	yes	yes	---	no	Participant 07	T0007	Worker 4	2017-08-07	1	1	0	0	0	0	1
T001142955	08:34:00.000+02	yes	---	yes	yes	---	yes	Participant 11	T0011	Worker 1	2017-08-08	1	1	0	0	0	0	1
T000242930	10:13:00.000+02	yes	---	yes	yes	---	no	Participant 02	T0002	Worker 4	2017-07-14	1	1	0	0	0	0	1
T000442954	11:36:00.000+02	yes	---	yes	yes	---	no	Participant 04	T0004	Worker 8	2017-08-07	1	1	0	0	0	0	1
T000842955	10:41:00.000+02	yes	---	yes	yes	---	no	Participant 08	T0008	Worker 5	2017-08-08	1	1	0	0	0	0	1
T000242955	09:33:00.000+02	yes	---	yes	yes	---	no	Participant 02	T0002	Worker 4	2017-08-08	1	1	0	0	0	0	1
T001142956	09:28:00.000+02	no	yes	yes	---	---	---	Participant 11	T0011	Worker 1	2017-08-09	1	1	1	0	0	0	0
T000542958	16:00:00.000+02	no	yes	yes	---	---	---	Participant 05	T0005	Worker 7	2017-08-11	1	1	1	0	0	0	0
T000242935	09:20:00.000+02	yes	---	yes	yes	---	no	Participant 02	T0002	Worker 4	2017-07-19	1	1	0	0	0	0	1
T000242957	07:47:00.000+02	yes	---	yes	yes	---	no	Participant 02	T0002	Worker 4	2017-08-10	1	1	0	0	0	0	1
T000842957	09:21:00.000+02	yes	---	yes	yes	---	no	Participant 08	T0008	Worker 5	2017-08-10	1	1	0	0	0	0	1
T000942957	09:19:00.000+02	yes	---	yes	yes	---	no	Participant 09	T0009	Worker 1	2017-08-10	1	1	0	0	0	0	1
T000242962	07:53:00.000+02	yes	---	yes	yes	---	no	Participant 02	T0002	Worker 4	2017-08-15	1	1	0	0	0	0	1
T000242937	09:00:00.000+02	no	yes	yes	---	---	---	Participant 02	T0002	Worker 4	2017-07-21	1	1	1	0	0	0	0
T000542962	09:25:00.000+02	yes	---	yes	yes	---	yes	Participant 05	T0005	Worker 7	2017-08-15	1	1	0	0	0	0	1
T000242940	07:54:00.000+02	yes	---	yes	yes	---	no	Participant 02	T0002	Worker 4	2017-07-24	1	1	0	0	0	0	1
T000942963	07:44:00.000+02	yes	---	yes	yes	---	no	Participant 09	T0009	Worker 1	2017-08-16	1	1	0	0	0	0	1
T000242942	07:59:00.000+02	yes	---	yes	yes	---	no	Participant 02	T0002	Worker 4	2017-07-26	1	1	0	0	0	0	1
T000242968	07:51:00.000+02	yes	---	yes	yes	---	no	Participant 02	T0002	Worker 4	2017-08-21	1	1	0	0	0	0	1
T000342957	10:00:00.000+02	yes	---	yes	yes	---	no	Participant 03	T0003	Worker 2	2017-08-10	1	1	0	0	0	0	1
T000742957	10:20:00.000+02	yes	---	yes	yes	---	no	Participant 07	T0007	Worker 4	2017-08-10	1	1	0	0	0	0	1
T000242944	09:00:00.000+02	no	yes	yes	---	---	---	Participant 02	T0002	Worker 4	2017-07-28	1	1	1	0	0	0	0
T000842958	09:48:00.000+02	yes	---	yes	yes	---	no	Participant 08	T0008	Worker 5	2017-08-11	1	1	0	0	0	0	1
T000742958	10:00:00.000+02	no	yes	yes	---	---	---	Participant 07	T0007	Worker 4	2017-08-11	1	1	1	0	0	0	0
T000242947	07:51:00.000+02	yes	---	yes	yes	---	no	Participant 02	T0002	Worker 4	2017-07-31	1	1	0	0	0	0	1
T000242956	09:00:00.000+02	no	yes	yes	---	---	---	Participant 02	T0002	Worker 4	2017-08-09	1	1	1	0	0	0	0
T000442961	11:02:00.000+02	yes	---	yes	yes	---	no	Participant 04	T0004	Worker 8	2017-08-14	1	1	0	0	0	0	1
T000242948	07:37:00.000+02	yes	---	yes	yes	---	yes	Participant 02	T0002	Worker 4	2017-08-01	1	1	0	0	0	0	1
T000842975	09:28:00.000+02	yes	---	yes	yes	---	no	Participant 08	T0008	Worker 5	2017-08-28	1	1	0	1	1	0	1
T000842976	14:30:00.000+02	yes	---	yes	no	---	no	Participant 08	T0008	Worker 5	2017-08-29	1	1	0	1	0	0	0
T000242949	07:46:00.000+02	yes	---	yes	yes	---	no	Participant 02	T0002	Worker 4	2017-08-02	1	1	0	0	0	0	1
T000242950	07:49:00.000+02	yes	---	yes	yes	---	no	Participant 02	T0002	Worker 4	2017-08-03	1	1	0	0	0	0	1
T000742977	11:10:00.000+02	yes	---	yes	yes	---	no	Participant 07	T0007	Worker 4	2017-08-30	1	1	0	1	1	0	1
T000542975	08:57:00.000+02	yes	---	yes	yes	---	no	Participant 05	T0005	Worker 7	2017-08-28	1	1	0	1	1	0	1
T000242951	07:50:00.000+02	yes	---	yes	yes	---	no	Participant 02	T0002	Worker 4	2017-08-04	1	1	0	0	0	0	1
T001342979	08:30:00.000+02	no	yes	yes	---	---	---	Participant 13	T0013	Worker 7	2017-09-01	1	1	1	1	0	0	0
T000542979	16:15:00.000+02	no	yes	yes	---	---	---	Participant 05	T0005	Worker 7	2017-09-01	1	1	1	1	0	0	0
T000242954	09:51:00.000+02	yes	---	yes	yes	---	no	Participant 02	T0002	Worker 4	2017-08-07	1	1	0	0	0	0	1
T001142978	08:30:00.000+02	yes	---	yes	yes	---	no	Participant 11	T0011	Worker 1	2017-08-31	1	1	0	1	1	0	1
T001142979	08:48:00.000+02	yes	---	yes	yes	---	no	Participant 11	T0011	Worker 1	2017-09-01	1	1	0	1	1	0	1
T000442979	10:40:00.000+02	yes	---	yes	yes	---	no	Participant 04	T0004	Worker 8	2017-09-01	1	1	0	1	1	0	1
T000542983	15:55:00.000+02	no	yes	yes	---	---	---	Participant 05	T0005	Worker 7	2017-09-05	1	1	1	1	0	0	0
T000742984	10:54:00.000+02	yes	---	yes	yes	---	no	Participant 07	T0007	Worker 4	2017-09-06	1	1	0	1	1	0	1
T001742986	11:19:00.000+02	yes	---	yes	yes	---	no	Participant 17	T0017	Worker 5	2017-09-08	1	1	0	1	1	0	1
T000242958	07:43:00.000+02	yes	---	yes	yes	---	no	Participant 02	T0002	Worker 4	2017-08-11	1	1	0	0	0	0	1
T000942986	09:39:00.000+02	yes	---	yes	yes	---	no	Participant 09	T0009	Worker 1	2017-09-08	1	1	0	1	1	0	1
T000342978	10:20:00.000+02	yes	---	yes	yes	---	no	Participant 03	T0003	Worker 2	2017-08-31	1	1	0	1	1	0	1
T000242961	07:54:00.000+02	yes	---	yes	yes	---	no	Participant 02	T0002	Worker 4	2017-08-14	1	1	0	0	0	0	1
T001342976	08:10:00.000+02	no	yes	yes	---	---	---	Participant 13	T0013	Worker 7	2017-08-29	1	1	1	1	0	0	0
T000942983	09:02:00.000+02	yes	---	yes	yes	---	yes	Participant 09	T0009	Worker 1	2017-09-05	1	1	0	1	1	1	1
T000242985	07:49:00.000+02	yes	---	yes	yes	---	no	Participant 02	T0002	Worker 4	2017-09-07	1	1	0	1	1	0	1
T000242963	07:49:00.000+02	yes	---	yes	yes	---	no	Participant 02	T0002	Worker 4	2017-08-16	1	1	0	0	0	0	1
T001042985	07:47:00.000+02	yes	---	yes	yes	---	no	Participant 10	T0010	Worker 3	2017-09-07	1	1	0	1	1	0	1
T000242964	07:46:00.000+02	yes	---	yes	yes	---	no	Participant 02	T0002	Worker 4	2017-08-17	1	1	0	0	0	0	1
T000842986	09:00:00.000+02	no	yes	yes	---	---	---	Participant 08	T0008	Worker 5	2017-09-08	1	1	1	1	0	0	0
T000242965	07:46:00.000+02	yes	---	yes	yes	---	no	Participant 02	T0002	Worker 4	2017-08-18	1	1	0	0	0	0	1
T000742972	10:30:00.000+02	yes	---	yes	yes	---	no	Participant 07	T0007	Worker 4	2017-08-25	1	1	0	1	1	0	1
T000842972	10:00:00.000+02	yes	---	yes	no	---	no	Participant 08	T0008	Worker 5	2017-08-25	1	1	0	1	0	0	0
T000542972	16:04:00.000+02	yes	---	yes	yes	---	no	Participant 05	T0005	Worker 7	2017-08-25	1	1	0	1	1	0	1
T000242969	07:55:00.000+02	yes	---	yes	yes	---	no	Participant 02	T0002	Worker 4	2017-08-22	1	1	0	0	0	0	1
T000342971	10:28:00.000+02	yes	---	yes	yes	---	no	Participant 03	T0003	Worker 2	2017-08-24	1	1	0	0	0	0	1
T000242970	07:57:00.000+02	yes	---	yes	yes	---	no	Participant 02	T0002	Worker 4	2017-08-23	1	1	0	0	0	0	1
T000342965	08:49:00.000+02	yes	---	yes	yes	---	no	Participant 03	T0003	Worker 2	2017-08-18	1	1	0	0	0	0	1
T000242971	07:50:00.000+02	yes	---	yes	yes	---	no	Participant 02	T0002	Worker 4	2017-08-24	1	1	0	0	0	0	1
T001042965	07:59:00.000+02	yes	---	yes	yes	---	no	Participant 10	T0010	Worker 3	2017-08-18	1	1	0	0	0	0	1
T000242972	07:57:00.000+02	yes	---	yes	yes	---	no	Participant 02	T0002	Worker 4	2017-08-25	1	1	0	1	1	0	1
T000542964	09:29:00.000+02	yes	---	yes	yes	---	no	Participant 05	T0005	Worker 7	2017-08-17	1	1	0	0	0	0	1
T000542965	16:08:00.000+02	yes	---	yes	yes	---	no	Participant 05	T0005	Worker 7	2017-08-18	1	1	0	0	0	0	1
T000242977	08:30:00.000+02	no	yes	yes	---	---	---	Participant 02	T0002	Worker 4	2017-08-30	1	1	1	1	0	0	0
T000342970	10:55:00.000+02	yes	---	yes	yes	---	no	Participant 03	T0003	Worker 2	2017-08-23	1	1	0	0	0	0	1
T000242978	07:49:00.000+02	yes	---	yes	yes	---	no	Participant 02	T0002	Worker 4	2017-08-31	1	1	0	1	1	0	1
T000442970	10:49:00.000+02	yes	---	yes	yes	---	no	Participant 04	T0004	Worker 8	2017-08-23	1	1	0	0	0	0	1
T000742970	10:49:00.000+02	yes	---	yes	yes	---	no	Participant 07	T0007	Worker 4	2017-08-23	1	1	0	0	0	0	1
T000242979	07:40:00.000+02	no	yes	yes	---	---	---	Participant 02	T0002	Worker 4	2017-09-01	1	1	1	1	0	0	0
T000542969	10:49:00.000+02	yes	---	yes	yes	---	yes	Participant 05	T0005	Worker 7	2017-08-22	1	1	0	0	0	0	1
T000842968	09:46:00.000+02	yes	---	yes	yes	---	no	Participant 08	T0008	Worker 5	2017-08-21	1	1	0	0	0	0	1
T000242983	07:57:00.000+02	yes	---	yes	yes	---	no	Participant 02	T0002	Worker 4	2017-09-05	1	1	0	1	1	0	1
T000442982	11:03:00.000+02	yes	---	yes	yes	---	no	Participant 04	T0004	Worker 8	2017-09-04	1	1	0	1	1	0	1
T000242984	07:54:00.000+02	yes	---	yes	yes	---	no	Participant 02	T0002	Worker 4	2017-09-06	1	1	0	1	1	0	1
T000542982	16:30:00.000+02	yes	---	yes	no	---	no	Participant 05	T0005	Worker 7	2017-09-04	1	1	0	1	0	0	0
T000342982	10:20:00.000+02	yes	---	yes	yes	---	no	Participant 03	T0003	Worker 2	2017-09-04	1	1	0	1	1	0	1
T000542992	09:36:00.000+02	yes	---	yes	yes	---	no	Participant 05	T0005	Worker 7	2017-09-14	1	1	0	1	1	0	1
T000242986	07:52:00.000+02	yes	---	yes	yes	---	no	Participant 02	T0002	Worker 4	2017-09-08	1	1	0	1	1	0	1
T001842991	08:30:00.000+02	no	yes	yes	---	---	---	Participant 18	T0018	Worker 9	2017-09-13	1	1	1	1	0	0	0
T000242992	10:00:00.000+02	yes	---	yes	yes	---	no	Participant 02	T0002	Worker 4	2017-09-14	1	1	0	1	1	0	1
T000242989	07:30:00.000+02	no	yes	yes	---	---	---	Participant 02	T0002	Worker 4	2017-09-11	1	1	1	1	0	0	0
T001342991	06:46:00.000+02	no	yes	yes	---	---	---	Participant 13	T0013	Worker 7	2017-09-13	1	1	1	1	0	0	0
T001042989	07:52:00.000+02	yes	---	yes	yes	---	no	Participant 10	T0010	Worker 3	2017-09-11	1	1	0	1	1	0	1
T000942989	09:21:00.000+02	yes	---	yes	yes	---	no	Participant 09	T0009	Worker 1	2017-09-11	1	1	0	1	1	0	1
T000242991	07:45:00.000+02	yes	---	yes	yes	---	no	Participant 02	T0002	Worker 4	2017-09-13	1	1	0	1	1	0	1
T001742989	10:23:00.000+02	yes	---	yes	yes	---	no	Participant 17	T0017	Worker 5	2017-09-11	1	1	0	1	1	0	1
T001742991	10:07:00.000+02	yes	---	yes	yes	---	yes	Participant 17	T0017	Worker 5	2017-09-13	1	1	0	1	1	1	1
T001042996	07:47:00.000+02	yes	---	yes	yes	---	no	Participant 10	T0010	Worker 3	2017-09-18	1	1	0	1	1	0	1
T000242993	07:30:00.000+02	yes	---	yes	no	---	no	Participant 02	T0002	Worker 4	2017-09-15	1	1	0	1	0	0	0
T001942996	09:17:00.000+02	yes	---	yes	yes	---	no	Participant 19	T0019	Worker 8	2017-09-18	1	1	0	1	1	0	1
T001742996	12:44:00.000+02	yes	---	yes	yes	---	no	Participant 17	T0017	Worker 5	2017-09-18	1	1	0	1	1	0	1
T001342999	07:53:00.000+02	yes	---	yes	yes	---	no	Participant 13	T0013	Worker 7	2017-09-21	1	1	0	1	1	0	1
T000942999	09:40:00.000+02	yes	---	yes	yes	---	no	Participant 09	T0009	Worker 1	2017-09-21	1	1	0	1	1	0	1
T000242999	08:30:00.000+02	no	yes	yes	---	---	---	Participant 02	T0002	Worker 4	2017-09-21	1	1	1	1	0	0	0
T001742998	09:59:00.000+02	yes	---	yes	yes	---	no	Participant 17	T0017	Worker 5	2017-09-20	1	1	0	1	1	0	1
T000243003	08:25:00.000+02	no	yes	yes	---	---	---	Participant 02	T0002	Worker 4	2017-09-25	1	1	1	1	0	0	0
T000342999	09:00:00.000+02	no	yes	yes	---	---	---	Participant 03	T0003	Worker 2	2017-09-21	1	1	1	1	0	0	0
T000243004	09:00:00.000+02	no	yes	yes	---	---	---	Participant 02	T0002	Worker 4	2017-09-26	1	1	1	1	0	0	0
T001842990	09:02:00.000+02	yes	---	yes	yes	---	yes	Participant 18	T0018	Worker 9	2017-09-12	1	1	0	1	1	1	1
T000942990	09:22:00.000+02	yes	---	yes	yes	---	yes	Participant 09	T0009	Worker 1	2017-09-12	1	1	0	1	1	1	1
T000243005	09:33:00.000+02	yes	---	yes	yes	---	no	Participant 02	T0002	Worker 4	2017-09-27	1	1	0	1	1	0	1
T001042990	07:44:00.000+02	yes	---	yes	yes	---	yes	Participant 10	T0010	Worker 3	2017-09-12	1	1	0	1	1	1	1
T000243006	09:31:00.000+02	yes	---	yes	yes	---	no	Participant 02	T0002	Worker 4	2017-09-28	1	1	0	1	1	0	1
T000742990	10:30:00.000+02	yes	---	yes	no	---	no	Participant 07	T0007	Worker 4	2017-09-12	1	1	0	1	0	0	0
T001043000	08:08:00.000+02	yes	---	yes	yes	---	no	Participant 10	T0010	Worker 3	2017-09-22	1	1	0	1	1	0	1
T000243007	07:30:00.000+02	no	yes	yes	---	---	---	Participant 02	T0002	Worker 4	2017-09-29	1	1	1	1	0	0	0
T001842993	09:14:00.000+02	yes	---	yes	yes	---	no	Participant 18	T0018	Worker 9	2017-09-15	1	1	0	1	1	0	1
T000243011	07:56:00.000+02	yes	---	yes	yes	---	no	Participant 02	T0002	Worker 4	2017-10-03	1	1	0	1	1	0	1
T000742993	11:02:00.000+02	yes	---	yes	yes	---	no	Participant 07	T0007	Worker 4	2017-09-15	1	1	0	1	1	0	1
T000243012	07:30:00.000+02	yes	---	yes	yes	---	no	Participant 02	T0002	Worker 4	2017-10-04	1	1	0	1	1	0	1
T000243013	07:41:00.000+02	yes	---	yes	yes	---	no	Participant 02	T0002	Worker 4	2017-10-05	1	1	0	1	1	0	1
T000243014	07:34:00.000+02	yes	---	yes	yes	---	no	Participant 02	T0002	Worker 4	2017-10-06	1	1	0	1	1	0	1
T000342877	07:20:00.000+02	yes	---	yes	no	---	yes	Participant 03	T0003	Worker 2	2017-05-22	1	1	0	0	0	0	0
T001343000	07:15:00.000+02	no	yes	yes	---	---	---	Participant 13	T0013	Worker 7	2017-09-22	1	1	1	1	0	0	0
T000342878	09:27:00.000+02	yes	---	yes	yes	---	no	Participant 03	T0003	Worker 2	2017-05-23	1	1	0	0	0	0	1
T000543000	09:09:00.000+02	no	yes	yes	---	---	---	Participant 05	T0005	Worker 7	2017-09-22	1	1	1	1	0	0	0
T000443004	09:19:00.000+02	yes	---	yes	yes	---	no	Participant 04	T0004	Worker 8	2017-09-26	1	1	0	1	1	0	1
T000342880	09:37:00.000+02	yes	---	yes	yes	---	no	Participant 03	T0003	Worker 2	2017-05-25	1	1	0	0	0	0	1
T000343003	09:00:00.000+02	no	yes	yes	---	---	---	Participant 03	T0003	Worker 2	2017-09-25	1	1	1	1	0	0	0
T000342881	08:07:00.000+02	yes	---	yes	yes	---	no	Participant 03	T0003	Worker 2	2017-05-26	1	1	0	0	0	0	1
T000443006	09:19:00.000+02	yes	---	yes	yes	---	no	Participant 04	T0004	Worker 8	2017-09-28	1	1	0	1	1	0	1
T000342884	08:38:00.000+02	yes	---	yes	yes	---	no	Participant 03	T0003	Worker 2	2017-05-29	1	1	0	0	0	0	1
T000943005	11:31:00.000+02	yes	---	yes	no	---	no	Participant 09	T0009	Worker 1	2017-09-27	1	1	0	1	0	0	0
T001043003	07:48:00.000+02	yes	---	yes	yes	---	no	Participant 10	T0010	Worker 3	2017-09-25	1	1	0	1	1	0	1
T000342885	09:55:00.000+02	yes	---	yes	yes	---	yes	Participant 03	T0003	Worker 2	2017-05-30	1	1	0	0	0	0	1
T002143005	10:02:00.000+02	yes	---	yes	yes	---	no	Participant 21	T0021	Worker 6	2017-09-27	1	1	0	1	1	0	1
T001743005	10:26:00.000+02	yes	---	yes	yes	---	no	Participant 17	T0017	Worker 5	2017-09-27	1	1	0	1	1	0	1
T000342891	09:45:00.000+02	yes	---	yes	yes	---	no	Participant 03	T0003	Worker 2	2017-06-05	1	1	0	0	0	0	1
T001043007	07:45:00.000+02	yes	---	yes	yes	---	no	Participant 10	T0010	Worker 3	2017-09-29	1	1	0	1	1	0	1
T001843007	13:00:00.000+02	yes	---	yes	no	---	no	Participant 18	T0018	Worker 9	2017-09-29	1	1	0	1	0	0	0
T001143007	09:30:00.000+02	no	yes	yes	---	---	---	Participant 11	T0011	Worker 1	2017-09-29	1	1	1	1	0	0	0
T000342894	09:53:00.000+02	yes	---	yes	yes	---	no	Participant 03	T0003	Worker 2	2017-06-08	1	1	0	0	0	0	1
T000343007	11:15:00.000+02	no	yes	yes	---	---	---	Participant 03	T0003	Worker 2	2017-09-29	1	1	1	1	0	0	0
T000342898	11:31:00.000+02	yes	---	yes	yes	---	no	Participant 03	T0003	Worker 2	2017-06-12	1	1	0	0	0	0	1
T000443010	---	no	yes	no	---	dontknow	---	Participant 04	T0004	Worker 8	2017-10-02	1	0	1	0	0	0	0
T001043011	07:48:00.000+02	yes	---	yes	yes	---	yes	Participant 10	T0010	Worker 3	2017-10-03	1	1	0	1	1	1	1
T000342899	10:25:00.000+02	yes	---	yes	yes	---	yes	Participant 03	T0003	Worker 2	2017-06-13	1	1	0	0	0	0	1
T002143011	09:14:00.000+02	yes	---	yes	no	---	yes	Participant 21	T0021	Worker 6	2017-10-03	1	1	0	1	0	1	0
T001743011	09:18:00.000+02	yes	---	yes	yes	---	yes	Participant 17	T0017	Worker 5	2017-10-03	1	1	0	1	1	1	1
T000342901	07:54:00.000+02	yes	---	yes	yes	---	no	Participant 03	T0003	Worker 2	2017-06-15	1	1	0	0	0	0	1
T000743011	10:40:00.000+02	yes	---	yes	yes	---	no	Participant 07	T0007	Worker 4	2017-10-03	1	1	0	1	1	0	1
T000342902	11:41:00.000+02	yes	---	yes	no	---	no	Participant 03	T0003	Worker 2	2017-06-16	1	1	0	0	0	0	0
T000443014	10:28:00.000+02	yes	---	yes	yes	---	no	Participant 04	T0004	Worker 8	2017-10-06	1	1	0	1	1	0	1
T000343010	10:16:00.000+02	yes	---	yes	yes	---	no	Participant 03	T0003	Worker 2	2017-10-02	1	1	0	1	1	0	1
T000843007	09:00:00.000+02	no	yes	yes	---	---	---	Participant 08	T0008	Worker 5	2017-09-29	1	1	1	1	0	0	0
T001743010	10:49:00.000+02	yes	---	yes	yes	---	no	Participant 17	T0017	Worker 5	2017-10-02	1	1	0	1	1	0	1
T000342909	10:37:00.000+02	yes	---	yes	yes	---	no	Participant 03	T0003	Worker 2	2017-06-23	1	1	0	0	0	0	1
T000543012	08:16:00.000+02	yes	---	yes	yes	---	no	Participant 05	T0005	Worker 7	2017-10-04	1	1	0	1	1	0	1
T000443011	---	no	no	---	---	---	---	Participant 04	T0004	Worker 8	2017-10-03	1	0	1	0	0	0	0
T000342913	10:32:00.000+02	yes	---	yes	yes	---	yes	Participant 03	T0003	Worker 2	2017-06-27	1	1	0	0	0	0	1
T002043011	09:05:00.000+02	yes	---	yes	no	---	no	Participant 20	T0020	Worker 2	2017-10-03	1	1	0	1	0	0	0
T000443012	---	no	no	---	---	---	---	Participant 04	T0004	Worker 8	2017-10-04	1	0	1	0	0	0	0
T000342914	10:12:00.000+02	yes	---	yes	yes	---	no	Participant 03	T0003	Worker 2	2017-06-28	1	1	0	0	0	0	1
T000443013	09:23:00.000+02	yes	---	yes	yes	---	no	Participant 04	T0004	Worker 8	2017-10-05	1	1	0	1	1	0	1
T000543013	09:32:00.000+02	yes	---	yes	yes	---	no	Participant 05	T0005	Worker 7	2017-10-05	1	1	0	1	1	0	1
T000342915	13:20:00.000+02	yes	---	yes	no	---	no	Participant 03	T0003	Worker 2	2017-06-29	1	1	0	0	0	0	0
T000343017	13:15:00.000+02	yes	---	yes	no	---	no	Participant 03	T0003	Worker 2	2017-10-09	1	1	0	1	0	0	0
T000342920	09:37:00.000+02	yes	---	yes	yes	---	yes	Participant 03	T0003	Worker 2	2017-07-04	1	1	0	0	0	0	1
T000442894	09:58:00.000+02	yes	---	yes	yes	---	no	Participant 04	T0004	Worker 8	2017-06-08	1	1	0	0	0	0	1
T000342921	09:33:00.000+02	yes	---	yes	yes	---	no	Participant 03	T0003	Worker 2	2017-07-05	1	1	0	0	0	0	1
T000542895	09:08:00.000+02	yes	---	yes	yes	---	no	Participant 05	T0005	Worker 7	2017-06-09	1	1	0	0	0	0	1
T000342922	11:38:00.000+02	yes	---	yes	yes	---	no	Participant 03	T0003	Worker 2	2017-07-06	1	1	0	0	0	0	1
T000342926	11:10:00.000+02	no	yes	yes	---	---	---	Participant 03	T0003	Worker 2	2017-07-10	1	1	1	0	0	0	0
T001142963	08:34:00.000+02	yes	---	yes	yes	---	no	Participant 11	T0011	Worker 1	2017-08-16	1	1	0	0	0	0	1
T000342927	09:30:00.000+02	yes	---	yes	no	---	yes	Participant 03	T0003	Worker 2	2017-07-11	1	1	0	0	0	0	0
T000442963	10:33:00.000+02	yes	---	yes	yes	---	no	Participant 04	T0004	Worker 8	2017-08-16	1	1	0	0	0	0	1
T000342963	11:02:00.000+02	yes	---	yes	yes	---	no	Participant 03	T0003	Worker 2	2017-08-16	1	1	0	0	0	0	1
T000842963	09:00:00.000+02	no	yes	yes	---	---	---	Participant 08	T0008	Worker 5	2017-08-16	1	1	1	0	0	0	0
T000342930	09:42:00.000+02	yes	---	yes	yes	---	no	Participant 03	T0003	Worker 2	2017-07-14	1	1	0	0	0	0	1
T000742965	10:23:00.000+02	yes	---	yes	yes	---	no	Participant 07	T0007	Worker 4	2017-08-18	1	1	0	0	0	0	1
T000342933	10:30:00.000+02	yes	---	yes	yes	---	no	Participant 03	T0003	Worker 2	2017-07-17	1	1	0	0	0	0	1
T001042968	07:59:00.000+02	yes	---	yes	yes	---	yes	Participant 10	T0010	Worker 3	2017-08-21	1	1	0	0	0	0	1
T000442968	10:31:00.000+02	yes	---	yes	yes	---	no	Participant 04	T0004	Worker 8	2017-08-21	1	1	0	0	0	0	1
T000342934	10:04:00.000+02	yes	---	yes	yes	---	yes	Participant 03	T0003	Worker 2	2017-07-18	1	1	0	0	0	0	1
T001042954	08:01:00.000+02	yes	---	yes	yes	---	no	Participant 10	T0010	Worker 3	2017-08-07	1	1	0	0	0	0	1
T000342958	10:02:00.000+02	yes	---	yes	yes	---	no	Participant 03	T0003	Worker 2	2017-08-11	1	1	0	0	0	0	1
T000342935	10:09:00.000+02	yes	---	yes	yes	---	no	Participant 03	T0003	Worker 2	2017-07-19	1	1	0	0	0	0	1
T001342969	09:36:00.000+02	yes	---	yes	yes	---	no	Participant 13	T0013	Worker 7	2017-08-22	1	1	0	0	0	0	1
T000942969	09:57:00.000+02	yes	---	yes	yes	---	yes	Participant 09	T0009	Worker 1	2017-08-22	1	1	0	0	0	0	1
T000342937	09:30:00.000+02	no	yes	yes	---	---	---	Participant 03	T0003	Worker 2	2017-07-21	1	1	1	0	0	0	0
T000442969	10:58:00.000+02	yes	---	yes	yes	---	no	Participant 04	T0004	Worker 8	2017-08-22	1	1	0	0	0	0	1
T001142962	08:40:00.000+02	yes	---	yes	yes	---	yes	Participant 11	T0011	Worker 1	2017-08-15	1	1	0	0	0	0	1
T000342940	10:37:00.000+02	yes	---	yes	yes	---	no	Participant 03	T0003	Worker 2	2017-07-24	1	1	0	0	0	0	1
T000942964	09:28:00.000+02	yes	---	yes	yes	---	no	Participant 09	T0009	Worker 1	2017-08-17	1	1	0	0	0	0	1
T000342964	10:23:00.000+02	yes	---	yes	yes	---	no	Participant 03	T0003	Worker 2	2017-08-17	1	1	0	0	0	0	1
T000342942	10:48:00.000+02	yes	---	yes	yes	---	no	Participant 03	T0003	Worker 2	2017-07-26	1	1	0	0	0	0	1
T000542954	09:24:00.000+02	yes	---	yes	yes	---	no	Participant 05	T0005	Worker 7	2017-08-07	1	1	0	0	0	0	1
T000342943	11:13:00.000+02	yes	---	yes	yes	---	no	Participant 03	T0003	Worker 2	2017-07-27	1	1	0	0	0	0	1
T000742956	12:30:00.000+02	no	yes	yes	---	---	---	Participant 07	T0007	Worker 4	2017-08-09	1	1	1	0	0	0	0
T000942956	13:00:00.000+02	no	yes	yes	---	---	---	Participant 09	T0009	Worker 1	2017-08-09	1	1	1	0	0	0	0
T000342944	09:49:00.000+02	yes	---	yes	yes	---	no	Participant 03	T0003	Worker 2	2017-07-28	1	1	0	0	0	0	1
T000742940	12:10:00.000+02	no	yes	yes	---	---	---	Participant 07	T0007	Worker 4	2017-07-24	1	1	1	0	0	0	0
T000342947	10:17:00.000+02	yes	---	yes	yes	---	no	Participant 03	T0003	Worker 2	2017-07-31	1	1	0	0	0	0	1
T000942943	09:26:00.000+02	yes	---	yes	yes	---	no	Participant 09	T0009	Worker 1	2017-07-27	1	1	0	0	0	0	1
T000742943	10:48:00.000+02	yes	---	yes	yes	---	no	Participant 07	T0007	Worker 4	2017-07-27	1	1	0	0	0	0	1
T000342948	10:17:00.000+02	yes	---	yes	yes	---	yes	Participant 03	T0003	Worker 2	2017-08-01	1	1	0	0	0	0	1
T000342949	10:25:00.000+02	yes	---	yes	yes	---	no	Participant 03	T0003	Worker 2	2017-08-02	1	1	0	0	0	0	1
T001142947	09:06:00.000+02	yes	---	yes	yes	---	no	Participant 11	T0011	Worker 1	2017-07-31	1	1	0	0	0	0	1
T000342950	11:01:00.000+02	yes	---	yes	yes	---	no	Participant 03	T0003	Worker 2	2017-08-03	1	1	0	0	0	0	1
T000842940	09:52:00.000+02	yes	---	yes	yes	---	no	Participant 08	T0008	Worker 5	2017-07-24	1	1	0	0	0	0	1
T000742937	12:30:00.000+02	yes	---	yes	no	---	no	Participant 07	T0007	Worker 4	2017-07-21	1	1	0	0	0	0	0
T000342954	09:09:00.000+02	yes	---	yes	yes	---	no	Participant 03	T0003	Worker 2	2017-08-07	1	1	0	0	0	0	1
T000442940	10:38:00.000+02	yes	---	yes	yes	---	no	Participant 04	T0004	Worker 8	2017-07-24	1	1	0	0	0	0	1
T000342955	09:06:00.000+02	yes	---	yes	yes	---	no	Participant 03	T0003	Worker 2	2017-08-08	1	1	0	0	0	0	1
T000742934	13:17:00.000+02	yes	---	yes	yes	---	yes	Participant 07	T0007	Worker 4	2017-07-18	1	1	0	0	0	0	1
T000342956	10:00:00.000+02	no	yes	yes	---	---	---	Participant 03	T0003	Worker 2	2017-08-09	1	1	1	0	0	0	0
T000442936	10:35:00.000+02	yes	---	yes	yes	---	no	Participant 04	T0004	Worker 8	2017-07-20	1	1	0	0	0	0	1
T000542936	09:05:00.000+02	yes	---	yes	yes	---	no	Participant 05	T0005	Worker 7	2017-07-20	1	1	0	0	0	0	1
T000742936	12:55:00.000+02	yes	---	yes	no	---	no	Participant 07	T0007	Worker 4	2017-07-20	1	1	0	0	0	0	0
T001142951	08:53:00.000+02	yes	---	yes	yes	---	no	Participant 11	T0011	Worker 1	2017-08-04	1	1	0	0	0	0	1
T000342961	09:15:00.000+02	no	yes	yes	---	---	---	Participant 03	T0003	Worker 2	2017-08-14	1	1	1	0	0	0	0
T000542948	09:00:00.000+02	yes	---	yes	yes	---	yes	Participant 05	T0005	Worker 7	2017-08-01	1	1	0	0	0	0	1
T000342962	09:37:00.000+02	yes	---	yes	yes	---	no	Participant 03	T0003	Worker 2	2017-08-15	1	1	0	0	0	0	1
T000442948	10:11:00.000+02	yes	---	yes	yes	---	yes	Participant 04	T0004	Worker 8	2017-08-01	1	1	0	0	0	0	1
T001042948	07:52:00.000+02	yes	---	yes	yes	---	yes	Participant 10	T0010	Worker 3	2017-08-01	1	1	0	0	0	0	1
T000442950	10:42:00.000+02	yes	---	yes	yes	---	no	Participant 04	T0004	Worker 8	2017-08-03	1	1	0	0	0	0	1
T000542943	08:50:00.000+02	yes	---	yes	yes	---	no	Participant 05	T0005	Worker 7	2017-07-27	1	1	0	0	0	0	1
T000342968	09:57:00.000+02	yes	---	yes	yes	---	no	Participant 03	T0003	Worker 2	2017-08-21	1	1	0	0	0	0	1
T000542942	08:48:00.000+02	yes	---	yes	yes	---	no	Participant 05	T0005	Worker 7	2017-07-26	1	1	0	0	0	0	1
T000342969	11:00:00.000+02	no	yes	yes	---	---	---	Participant 03	T0003	Worker 2	2017-08-22	1	1	1	0	0	0	0
T000542949	09:10:00.000+02	yes	---	yes	yes	---	no	Participant 05	T0005	Worker 7	2017-08-02	1	1	0	0	0	0	1
T000442914	12:00:00.000+02	yes	---	yes	yes	---	no	Participant 04	T0004	Worker 8	2017-06-28	1	1	0	0	0	0	1
T000342972	09:19:00.000+02	yes	---	yes	yes	---	no	Participant 03	T0003	Worker 2	2017-08-25	1	1	0	1	1	0	1
T000342975	09:53:00.000+02	yes	---	yes	yes	---	no	Participant 03	T0003	Worker 2	2017-08-28	1	1	0	1	1	0	1
T000542914	16:25:00.000+02	yes	---	yes	yes	---	no	Participant 05	T0005	Worker 7	2017-06-28	1	1	0	0	0	0	1
T000742922	08:57:00.000+02	yes	---	yes	yes	---	no	Participant 07	T0007	Worker 4	2017-07-06	1	1	0	0	0	0	1
T000342976	12:40:00.000+02	yes	---	yes	yes	---	no	Participant 03	T0003	Worker 2	2017-08-29	1	1	0	1	1	0	1
T000542922	09:15:00.000+02	yes	---	yes	yes	---	no	Participant 05	T0005	Worker 7	2017-07-06	1	1	0	0	0	0	1
T000342977	09:00:00.000+02	no	yes	yes	---	---	---	Participant 03	T0003	Worker 2	2017-08-30	1	1	1	1	0	0	0
T000742923	09:00:00.000+02	yes	---	yes	yes	---	no	Participant 07	T0007	Worker 4	2017-07-07	1	1	0	0	0	0	1
T000442930	10:49:00.000+02	yes	---	yes	yes	---	no	Participant 04	T0004	Worker 8	2017-07-14	1	1	0	0	0	0	1
T000342983	10:08:00.000+02	yes	---	yes	yes	---	no	Participant 03	T0003	Worker 2	2017-09-05	1	1	0	1	1	0	1
T000342985	09:28:00.000+02	yes	---	yes	yes	---	no	Participant 03	T0003	Worker 2	2017-09-07	1	1	0	1	1	0	1
T000342986	10:17:00.000+02	yes	---	yes	yes	---	no	Participant 03	T0003	Worker 2	2017-09-08	1	1	0	1	1	0	1
T000742928	09:44:00.000+02	yes	---	yes	yes	---	no	Participant 07	T0007	Worker 4	2017-07-12	1	1	0	0	0	0	1
T000342989	07:00:00.000+02	no	yes	yes	---	---	---	Participant 03	T0003	Worker 2	2017-09-11	1	1	1	1	0	0	0
T000442901	09:26:00.000+02	yes	---	yes	yes	---	no	Participant 04	T0004	Worker 8	2017-06-15	1	1	0	0	0	0	1
T000442902	10:48:00.000+02	no	yes	yes	---	---	---	Participant 04	T0004	Worker 8	2017-06-16	1	1	1	0	0	0	0
T000342990	10:00:00.000+02	no	yes	yes	---	---	---	Participant 03	T0003	Worker 2	2017-09-12	1	1	1	1	0	0	0
T000342991	10:00:00.000+02	no	yes	yes	---	---	---	Participant 03	T0003	Worker 2	2017-09-13	1	1	1	1	0	0	0
T000442907	07:30:00.000+02	yes	---	yes	yes	---	yes	Participant 04	T0004	Worker 8	2017-06-21	1	1	0	0	0	0	1
T000342993	09:00:00.000+02	no	yes	yes	---	---	---	Participant 03	T0003	Worker 2	2017-09-15	1	1	1	1	0	0	0
T000342996	09:00:00.000+02	no	yes	yes	---	---	---	Participant 03	T0003	Worker 2	2017-09-18	1	1	1	1	0	0	0
T000442892	14:05:00.000+02	yes	---	yes	yes	---	yes	Participant 04	T0004	Worker 8	2017-06-06	1	1	0	0	0	0	1
T001042975	08:30:00.000+02	no	yes	yes	---	---	---	Participant 10	T0010	Worker 3	2017-08-28	1	1	1	1	0	0	0
T000342997	09:00:00.000+02	no	yes	yes	---	---	---	Participant 03	T0003	Worker 2	2017-09-19	1	1	1	1	0	0	0
T000342998	09:30:00.000+02	no	yes	yes	---	---	---	Participant 03	T0003	Worker 2	2017-09-20	1	1	1	1	0	0	0
T001142961	08:51:00.000+02	yes	---	yes	yes	---	no	Participant 11	T0011	Worker 1	2017-08-14	1	1	0	0	0	0	1
T000842961	09:24:00.000+02	yes	---	yes	yes	---	no	Participant 08	T0008	Worker 5	2017-08-14	1	1	0	0	0	0	1
T000343000	09:00:00.000+02	no	yes	yes	---	---	---	Participant 03	T0003	Worker 2	2017-09-22	1	1	1	1	0	0	0
T000942961	09:30:00.000+02	yes	---	yes	yes	---	no	Participant 09	T0009	Worker 1	2017-08-14	1	1	0	0	0	0	1
T000742961	10:31:00.000+02	yes	---	yes	yes	---	no	Participant 07	T0007	Worker 4	2017-08-14	1	1	0	0	0	0	1
T000442971	10:42:00.000+02	yes	---	yes	yes	---	no	Participant 04	T0004	Worker 8	2017-08-24	1	1	0	0	0	0	1
T000343004	09:00:00.000+02	no	yes	yes	---	---	---	Participant 03	T0003	Worker 2	2017-09-26	1	1	1	1	0	0	0
T001042976	08:04:00.000+02	yes	---	yes	yes	---	yes	Participant 10	T0010	Worker 3	2017-08-29	1	1	0	1	1	1	1
T000343005	09:20:00.000+02	yes	---	yes	yes	---	no	Participant 03	T0003	Worker 2	2017-09-27	1	1	0	1	1	0	1
T000542976	16:15:00.000+02	no	yes	yes	---	---	---	Participant 05	T0005	Worker 7	2017-08-29	1	1	1	1	0	0	0
T001342977	07:57:00.000+02	yes	---	yes	yes	---	no	Participant 13	T0013	Worker 7	2017-08-30	1	1	0	1	1	0	1
T000343012	09:42:00.000+02	yes	---	yes	yes	---	no	Participant 03	T0003	Worker 2	2017-10-04	1	1	0	1	1	0	1
T001342975	09:18:00.000+02	yes	---	yes	yes	---	no	Participant 13	T0013	Worker 7	2017-08-28	1	1	0	1	1	0	1
T000343013	11:46:00.000+02	yes	---	yes	no	---	no	Participant 03	T0003	Worker 2	2017-10-05	1	1	0	1	0	0	0
T000842979	10:11:00.000+02	yes	---	yes	yes	---	no	Participant 08	T0008	Worker 5	2017-09-01	1	1	0	1	1	0	1
T000442879	09:10:00.000+02	yes	---	yes	yes	---	no	Participant 04	T0004	Worker 8	2017-05-24	1	1	0	0	0	0	1
T000442977	13:00:00.000+02	no	yes	yes	---	---	---	Participant 04	T0004	Worker 8	2017-08-30	1	1	1	1	0	0	0
T000442880	10:12:00.000+02	yes	---	yes	yes	---	no	Participant 04	T0004	Worker 8	2017-05-25	1	1	0	0	0	0	1
T000742978	11:00:00.000+02	no	yes	yes	---	---	---	Participant 07	T0007	Worker 4	2017-08-31	1	1	1	1	0	0	0
T000442881	10:18:00.000+02	yes	---	yes	yes	---	no	Participant 04	T0004	Worker 8	2017-05-26	1	1	0	0	0	0	1
T001343010	09:03:00.000+02	yes	---	yes	no	---	no	Participant 13	T0013	Worker 7	2017-10-02	1	1	0	1	0	0	0
T002043012	09:16:00.000+02	yes	---	yes	no	---	yes	Participant 20	T0020	Worker 2	2017-10-04	1	1	0	1	0	1	0
T000442884	10:42:00.000+02	yes	---	yes	yes	---	no	Participant 04	T0004	Worker 8	2017-05-29	1	1	0	0	0	0	1
T000442885	11:24:00.000+02	yes	---	yes	yes	---	yes	Participant 04	T0004	Worker 8	2017-05-30	1	1	0	0	0	0	1
T001143012	17:28:00.000+02	yes	---	yes	yes	---	no	Participant 11	T0011	Worker 1	2017-10-04	1	1	0	1	1	0	1
T000442887	10:59:00.000+02	yes	---	yes	yes	---	no	Participant 04	T0004	Worker 8	2017-06-01	1	1	0	0	0	0	1
T001742992	10:10:00.000+02	yes	---	yes	yes	---	no	Participant 17	T0017	Worker 5	2017-09-14	1	1	0	1	1	0	1
T000442888	10:14:00.000+02	yes	---	yes	yes	---	no	Participant 04	T0004	Worker 8	2017-06-02	1	1	0	0	0	0	1
T001842992	09:08:00.000+02	yes	---	yes	yes	---	no	Participant 18	T0018	Worker 9	2017-09-14	1	1	0	1	1	0	1
T001042992	11:56:00.000+02	yes	---	yes	yes	---	no	Participant 10	T0010	Worker 3	2017-09-14	1	1	0	1	1	0	1
T001142985	09:01:00.000+02	yes	---	yes	yes	---	no	Participant 11	T0011	Worker 1	2017-09-07	1	1	0	1	1	0	1
T000442893	10:50:00.000+02	no	yes	yes	---	---	---	Participant 04	T0004	Worker 8	2017-06-07	1	1	1	0	0	0	0
T000542986	09:56:00.000+02	yes	---	yes	yes	---	no	Participant 05	T0005	Worker 7	2017-09-08	1	1	0	1	1	0	1
T001842986	11:54:00.000+02	yes	---	yes	yes	---	no	Participant 18	T0018	Worker 9	2017-09-08	1	1	0	1	1	0	1
T000442898	10:29:00.000+02	yes	---	yes	yes	---	no	Participant 04	T0004	Worker 8	2017-06-12	1	1	0	0	0	0	1
T000442899	10:07:00.000+02	yes	---	yes	yes	---	yes	Participant 04	T0004	Worker 8	2017-06-13	1	1	0	0	0	0	1
T000942984	09:10:00.000+02	yes	---	yes	yes	---	no	Participant 09	T0009	Worker 1	2017-09-06	1	1	0	1	1	0	1
T000442900	09:31:00.000+02	yes	---	yes	yes	---	no	Participant 04	T0004	Worker 8	2017-06-14	1	1	0	0	0	0	1
T000842983	09:23:00.000+02	yes	---	yes	yes	---	yes	Participant 08	T0008	Worker 5	2017-09-05	1	1	0	1	1	1	1
T001042983	07:47:00.000+02	yes	---	yes	yes	---	yes	Participant 10	T0010	Worker 3	2017-09-05	1	1	0	1	1	1	1
T000742996	10:54:00.000+02	yes	---	yes	yes	---	no	Participant 07	T0007	Worker 4	2017-09-18	1	1	0	1	1	0	1
T000442993	17:00:00.000+02	no	yes	yes	---	---	---	Participant 04	T0004	Worker 8	2017-09-15	1	1	1	1	0	0	0
T001842996	09:13:00.000+02	yes	---	yes	yes	---	no	Participant 18	T0018	Worker 9	2017-09-18	1	1	0	1	1	0	1
T001742997	09:29:00.000+02	yes	---	yes	yes	---	yes	Participant 17	T0017	Worker 5	2017-09-19	1	1	0	1	1	1	1
T001942997	09:47:00.000+02	yes	---	yes	yes	---	no	Participant 19	T0019	Worker 8	2017-09-19	1	1	0	1	1	0	1
T001842997	09:49:00.000+02	yes	---	yes	yes	---	yes	Participant 18	T0018	Worker 9	2017-09-19	1	1	0	1	1	1	1
T000442908	09:47:00.000+02	yes	---	yes	yes	---	no	Participant 04	T0004	Worker 8	2017-06-22	1	1	0	0	0	0	1
T000842997	10:41:00.000+02	yes	---	yes	yes	---	yes	Participant 08	T0008	Worker 5	2017-09-19	1	1	0	1	1	1	1
T000942993	09:37:00.000+02	yes	---	yes	yes	---	no	Participant 09	T0009	Worker 1	2017-09-15	1	1	0	1	1	0	1
T000442913	11:43:00.000+02	yes	---	yes	yes	---	yes	Participant 04	T0004	Worker 8	2017-06-27	1	1	0	0	0	0	1
T001742993	10:10:00.000+02	yes	---	yes	yes	---	no	Participant 17	T0017	Worker 5	2017-09-15	1	1	0	1	1	0	1
T000542993	09:44:00.000+02	yes	---	yes	yes	---	no	Participant 05	T0005	Worker 7	2017-09-15	1	1	0	1	1	0	1
T000442915	09:16:00.000+02	yes	---	yes	yes	---	no	Participant 04	T0004	Worker 8	2017-06-29	1	1	0	0	0	0	1
T002042998	10:40:00.000+02	yes	---	yes	yes	---	no	Participant 20	T0020	Worker 2	2017-09-20	1	1	0	1	1	0	1
T000442920	10:35:00.000+02	yes	---	yes	yes	---	yes	Participant 04	T0004	Worker 8	2017-07-04	1	1	0	0	0	0	1
T000442998	08:21:00.000+02	yes	---	yes	yes	---	no	Participant 04	T0004	Worker 8	2017-09-20	1	1	0	1	1	0	1
T001842999	---	no	no	---	---	---	---	Participant 18	T0018	Worker 9	2017-09-21	1	0	1	0	0	0	0
T001843000	07:51:00.000+02	yes	---	yes	yes	---	no	Participant 18	T0018	Worker 9	2017-09-22	1	1	0	1	1	0	1
T000442983	12:12:00.000+02	yes	---	yes	yes	---	no	Participant 04	T0004	Worker 8	2017-09-05	1	1	0	1	1	0	1
T000942985	09:54:00.000+02	yes	---	yes	yes	---	no	Participant 09	T0009	Worker 1	2017-09-07	1	1	0	1	1	0	1
T000542985	10:34:00.000+02	yes	---	yes	yes	---	no	Participant 05	T0005	Worker 7	2017-09-07	1	1	0	1	1	0	1
T001742999	10:18:00.000+02	yes	---	yes	yes	---	no	Participant 17	T0017	Worker 5	2017-09-21	1	1	0	1	1	0	1
T000442929	11:45:00.000+02	yes	---	yes	yes	---	no	Participant 04	T0004	Worker 8	2017-07-13	1	1	0	0	0	0	1
T000543005	09:56:00.000+02	yes	---	yes	yes	---	no	Participant 05	T0005	Worker 7	2017-09-27	1	1	0	1	1	0	1
T001343005	06:45:00.000+02	no	yes	yes	---	---	---	Participant 13	T0013	Worker 7	2017-09-27	1	1	1	1	0	0	0
T000743005	10:35:00.000+02	yes	---	yes	no	---	no	Participant 07	T0007	Worker 4	2017-09-27	1	1	0	1	0	0	0
T002043004	08:47:00.000+02	yes	---	yes	yes	---	yes	Participant 20	T0020	Worker 2	2017-09-26	1	1	0	1	1	1	1
T000442933	11:45:00.000+02	no	yes	yes	---	---	---	Participant 04	T0004	Worker 8	2017-07-17	1	1	1	0	0	0	0
T002043000	09:00:00.000+02	no	yes	yes	---	---	---	Participant 20	T0020	Worker 2	2017-09-22	1	1	1	1	0	0	0
T001843004	08:42:00.000+02	yes	---	yes	yes	---	yes	Participant 18	T0018	Worker 9	2017-09-26	1	1	0	1	1	1	1
T001143003	08:43:00.000+02	no	yes	yes	---	---	---	Participant 11	T0011	Worker 1	2017-09-25	1	1	1	1	0	0	0
T000442935	09:43:00.000+02	yes	---	yes	yes	---	no	Participant 04	T0004	Worker 8	2017-07-19	1	1	0	0	0	0	1
T000943000	08:17:00.000+02	no	yes	yes	---	---	---	Participant 09	T0009	Worker 1	2017-09-22	1	1	1	1	0	0	0
T000443000	16:10:00.000+02	no	yes	yes	---	---	---	Participant 04	T0004	Worker 8	2017-09-22	1	1	1	1	0	0	0
T001743000	09:54:00.000+02	yes	---	yes	no	---	no	Participant 17	T0017	Worker 5	2017-09-22	1	1	0	1	0	0	0
T001743003	10:01:00.000+02	yes	---	yes	no	---	no	Participant 17	T0017	Worker 5	2017-09-25	1	1	0	1	0	0	0
T000843000	09:00:00.000+02	no	yes	yes	---	---	---	Participant 08	T0008	Worker 5	2017-09-22	1	1	1	1	0	0	0
T002143006	09:09:00.000+02	yes	---	yes	yes	---	no	Participant 21	T0021	Worker 6	2017-09-28	1	1	0	1	1	0	1
T000442942	11:15:00.000+02	yes	---	yes	yes	---	no	Participant 04	T0004	Worker 8	2017-07-26	1	1	0	0	0	0	1
T000442943	09:36:00.000+02	yes	---	yes	yes	---	no	Participant 04	T0004	Worker 8	2017-07-27	1	1	0	0	0	0	1
T002143007	13:14:00.000+02	yes	---	yes	yes	---	no	Participant 21	T0021	Worker 6	2017-09-29	1	1	0	1	1	0	1
T002243010	08:10:00.000+02	yes	---	yes	yes	---	no	Participant 22	T0022	Worker 7	2017-10-02	1	1	0	1	1	0	1
T000442944	10:38:00.000+02	yes	---	yes	yes	---	no	Participant 04	T0004	Worker 8	2017-07-28	1	1	0	0	0	0	1
T001043010	07:45:00.000+02	yes	---	yes	yes	---		Participant 10	T0010	Worker 3	2017-10-02	1	1	0	1	1	0	1
T000543010	09:23:00.000+02	yes	---	yes	yes	---	no	Participant 05	T0005	Worker 7	2017-10-02	1	1	0	1	1	0	1
T002143010	12:00:00.000+02	yes	---	yes	no	---	no	Participant 21	T0021	Worker 6	2017-10-02	1	1	0	1	0	0	0
T001143010	09:00:00.000+02	no	yes	yes	---	---	---	Participant 11	T0011	Worker 1	2017-10-02	1	1	1	1	0	0	0
T000442949	10:27:00.000+02	yes	---	yes	yes	---	no	Participant 04	T0004	Worker 8	2017-08-02	1	1	0	0	0	0	1
T001343007	07:00:00.000+02	no	yes	yes	---	---	---	Participant 13	T0013	Worker 7	2017-09-29	1	1	1	1	0	0	0
T001143011	17:23:00.000+02	yes	---	yes	yes	---	no	Participant 11	T0011	Worker 1	2017-10-03	1	1	0	1	1	0	1
T001943011	19:03:00.000+02	yes	---	yes	yes	---	yes	Participant 19	T0019	Worker 8	2017-10-03	1	1	0	1	1	1	1
T001043013	07:47:00.000+02	yes	---	yes	yes	---	no	Participant 10	T0010	Worker 3	2017-10-05	1	1	0	1	1	0	1
T000442955	12:01:00.000+02	yes	---	yes	yes	---	yes	Participant 04	T0004	Worker 8	2017-08-08	1	1	0	0	0	0	1
T000843013	09:06:00.000+02	yes	---	yes	yes	---	no	Participant 08	T0008	Worker 5	2017-10-05	1	1	0	1	1	0	1
T001943013	19:17:00.000+02	yes	---	yes	yes	---	no	Participant 19	T0019	Worker 8	2017-10-05	1	1	0	1	1	0	1
T000442956	10:00:00.000+02	no	yes	yes	---	---	---	Participant 04	T0004	Worker 8	2017-08-09	1	1	1	0	0	0	0
T001843014	03:24:00.000+02	yes	---	yes	yes	---	no	Participant 18	T0018	Worker 9	2017-10-06	1	1	0	1	1	0	1
T000442957	10:03:00.000+02	yes	---	yes	yes	---	no	Participant 04	T0004	Worker 8	2017-08-10	1	1	0	0	0	0	1
T002043017	08:35:00.000+02	yes	---	yes	yes	---	no	Participant 20	T0020	Worker 2	2017-10-09	1	1	0	1	1	0	1
T000743017	10:33:00.000+02	yes	---	yes	yes	---	no	Participant 07	T0007	Worker 4	2017-10-09	1	1	0	1	1	0	1
T000442962	10:24:00.000+02	yes	---	yes	yes	---	no	Participant 04	T0004	Worker 8	2017-08-15	1	1	0	0	0	0	1
T000843017	11:00:00.000+02	yes	---	yes	yes	---	no	Participant 08	T0008	Worker 5	2017-10-09	1	1	0	1	1	0	1
T000442964	10:37:00.000+02	yes	---	yes	yes	---	no	Participant 04	T0004	Worker 8	2017-08-17	1	1	0	0	0	0	1
T000442972	11:12:00.000+02	yes	---	yes	yes	---	no	Participant 04	T0004	Worker 8	2017-08-25	1	1	0	1	1	0	1
T000542898	09:08:00.000+02	yes	---	yes	yes	---	no	Participant 05	T0005	Worker 7	2017-06-12	1	1	0	0	0	0	1
T000742933	09:49:00.000+02	yes	---	yes	yes	---	no	Participant 07	T0007	Worker 4	2017-07-17	1	1	0	0	0	0	1
T000442985	10:45:00.000+02	yes	---	yes	yes	---	no	Participant 04	T0004	Worker 8	2017-09-07	1	1	0	1	1	0	1
T000842936	10:20:00.000+02	yes	---	yes	yes	---	no	Participant 08	T0008	Worker 5	2017-07-20	1	1	0	0	0	0	1
T000942935	09:46:00.000+02	yes	---	yes	no	---	no	Participant 09	T0009	Worker 1	2017-07-19	1	1	0	0	0	0	0
T000442990	11:30:00.000+02	no	yes	yes	---	---	---	Participant 04	T0004	Worker 8	2017-09-12	1	1	1	1	0	0	0
T000442991	10:24:00.000+02	yes	---	yes	yes	---	no	Participant 04	T0004	Worker 8	2017-09-13	1	1	0	1	1	0	1
T000842947	10:12:00.000+02	yes	---	yes	yes	---	no	Participant 08	T0008	Worker 5	2017-07-31	1	1	0	0	0	0	1
T000742947	10:40:00.000+02	yes	---	yes	yes	---	no	Participant 07	T0007	Worker 4	2017-07-31	1	1	0	0	0	0	1
T000442992	08:30:00.000+02	no	yes	yes	---	---	---	Participant 04	T0004	Worker 8	2017-09-14	1	1	1	1	0	0	0
T000842941	08:56:00.000+02	yes	---	yes	no	---	no	Participant 08	T0008	Worker 5	2017-07-25	1	1	0	0	0	0	0
T000842944	09:35:00.000+02	yes	---	yes	yes	---	no	Participant 08	T0008	Worker 5	2017-07-28	1	1	0	0	0	0	1
T000442996	11:21:00.000+02	yes	---	yes	yes	---	no	Participant 04	T0004	Worker 8	2017-09-18	1	1	0	1	1	0	1
T001042950	08:02:00.000+02	yes	---	yes	yes	---	no	Participant 10	T0010	Worker 3	2017-08-03	1	1	0	0	0	0	1
T000542950	09:19:00.000+02	yes	---	yes	yes	---	no	Participant 05	T0005	Worker 7	2017-08-03	1	1	0	0	0	0	1
T000742950	12:30:00.000+02	no	yes	yes	---	---	---	Participant 07	T0007	Worker 4	2017-08-03	1	1	1	0	0	0	0
T000942962	09:24:00.000+02	yes	---	yes	yes	---	yes	Participant 09	T0009	Worker 1	2017-08-15	1	1	0	0	0	0	1
T000742962	13:10:00.000+02	yes	---	yes	yes	---	no	Participant 07	T0007	Worker 4	2017-08-15	1	1	0	0	0	0	1
T000442999	08:13:00.000+02	yes	---	yes	yes	---	no	Participant 04	T0004	Worker 8	2017-09-21	1	1	0	1	1	0	1
T000842954	10:25:00.000+02	yes	---	yes	yes	---	no	Participant 08	T0008	Worker 5	2017-08-07	1	1	0	0	0	0	1
T001142949	08:32:00.000+02	yes	---	yes	yes	---	no	Participant 11	T0011	Worker 1	2017-08-02	1	1	0	0	0	0	1
T000742949	11:14:00.000+02	yes	---	yes	yes	---	no	Participant 07	T0007	Worker 4	2017-08-02	1	1	0	0	0	0	1
T000443017	11:36:00.000+02	yes	---	yes	yes	---	no	Participant 04	T0004	Worker 8	2017-10-09	1	1	0	1	1	0	1
T000542894	09:02:00.000+02	yes	---	yes	yes	---	no	Participant 05	T0005	Worker 7	2017-06-08	1	1	0	0	0	0	1
T000542940	08:30:00.000+02	yes	---	yes	yes	---	no	Participant 05	T0005	Worker 7	2017-07-24	1	1	0	0	0	0	1
T001042964	08:04:00.000+02	yes	---	yes	yes	---	no	Participant 10	T0010	Worker 3	2017-08-17	1	1	0	0	0	0	1
T001342964	09:09:00.000+02	yes	---	yes	yes	---	no	Participant 13	T0013	Worker 7	2017-08-17	1	1	0	0	0	0	1
T001142964	08:51:00.000+02	yes	---	yes	yes	---	no	Participant 11	T0011	Worker 1	2017-08-17	1	1	0	0	0	0	1
T001042961	08:00:00.000+02	yes	---	yes	yes	---	no	Participant 10	T0010	Worker 3	2017-08-14	1	1	0	0	0	0	1
T000542901	09:15:00.000+02	yes	---	yes	yes	---	no	Participant 05	T0005	Worker 7	2017-06-15	1	1	0	0	0	0	1
T000542961	16:03:00.000+02	yes	---	yes	yes	---	no	Participant 05	T0005	Worker 7	2017-08-14	1	1	0	0	0	0	1
T000542905	09:10:00.000+02	yes	---	yes	yes	---	no	Participant 05	T0005	Worker 7	2017-06-19	1	1	0	0	0	0	1
T000542909	16:35:00.000+02	no	yes	yes	---	---	---	Participant 05	T0005	Worker 7	2017-06-23	1	1	1	0	0	0	0
T000542906	11:54:00.000+02	yes	---	yes	yes	---	yes	Participant 05	T0005	Worker 7	2017-06-20	1	1	0	0	0	0	1
T000542907	16:30:00.000+02	no	yes	yes	---	---	---	Participant 05	T0005	Worker 7	2017-06-21	1	1	1	0	0	0	0
T000742913	11:30:00.000+02	no	yes	yes	---	---	---	Participant 07	T0007	Worker 4	2017-06-27	1	1	1	0	0	0	0
T000742916	09:23:00.000+02	yes	---	yes	yes	---	no	Participant 07	T0007	Worker 4	2017-06-30	1	1	0	0	0	0	1
T000542916	16:15:00.000+02	no	yes	yes	---	---	---	Participant 05	T0005	Worker 7	2017-06-30	1	1	1	0	0	0	0
T000542919	10:00:00.000+02	yes	---	yes	yes	---	no	Participant 05	T0005	Worker 7	2017-07-03	1	1	0	0	0	0	1
T000542920	09:10:00.000+02	yes	---	yes	yes	---	yes	Participant 05	T0005	Worker 7	2017-07-04	1	1	0	0	0	0	1
T000542921	07:49:00.000+02	yes	---	yes	yes	---	no	Participant 05	T0005	Worker 7	2017-07-05	1	1	0	0	0	0	1
T001142975	08:40:00.000+02	yes	---	yes	yes	---	no	Participant 11	T0011	Worker 1	2017-08-28	1	1	0	1	1	0	1
T000942975	09:17:00.000+02	yes	---	yes	yes	---	no	Participant 09	T0009	Worker 1	2017-08-28	1	1	0	1	1	0	1
T000542923	16:08:00.000+02	yes	---	yes	yes	---	no	Participant 05	T0005	Worker 7	2017-07-07	1	1	0	0	0	0	1
T001142976	08:51:00.000+02	yes	---	yes	yes	---	yes	Participant 11	T0011	Worker 1	2017-08-29	1	1	0	1	1	1	1
T000542927	08:52:00.000+02	yes	---	yes	yes	---	yes	Participant 05	T0005	Worker 7	2017-07-11	1	1	0	0	0	0	1
T000942976	09:12:00.000+02	yes	---	yes	yes	---	yes	Participant 09	T0009	Worker 1	2017-08-29	1	1	0	1	1	1	1
T000742976	10:33:00.000+02	yes	---	yes	yes	---	yes	Participant 07	T0007	Worker 4	2017-08-29	1	1	0	1	1	1	1
T000542933	09:14:00.000+02	yes	---	yes	yes	---	no	Participant 05	T0005	Worker 7	2017-07-17	1	1	0	0	0	0	1
T000742971	10:17:00.000+02	yes	---	yes	yes	---	no	Participant 07	T0007	Worker 4	2017-08-24	1	1	0	0	0	0	1
T000542971	16:45:00.000+02	no	yes	yes	---	---	---	Participant 05	T0005	Worker 7	2017-08-24	1	1	1	0	0	0	0
T001142972	08:35:00.000+02	no	yes	yes	---	---	---	Participant 11	T0011	Worker 1	2017-08-25	1	1	1	1	0	0	0
T001042971	08:03:00.000+02	yes	---	yes	yes	---	no	Participant 10	T0010	Worker 3	2017-08-24	1	1	0	0	0	0	1
T000942954	13:00:00.000+02	no	yes	yes	---	---	---	Participant 09	T0009	Worker 1	2017-08-07	1	1	1	0	0	0	0
T000542944	09:00:00.000+02	yes	---	yes	yes	---	no	Participant 05	T0005	Worker 7	2017-07-28	1	1	0	0	0	0	1
T001042955	07:50:00.000+02	yes	---	yes	yes	---	yes	Participant 10	T0010	Worker 3	2017-08-08	1	1	0	0	0	0	1
T001042956	08:00:00.000+02	no	yes	yes	---	---	---	Participant 10	T0010	Worker 3	2017-08-09	1	1	1	0	0	0	0
T000542947	08:46:00.000+02	yes	---	yes	yes	---	no	Participant 05	T0005	Worker 7	2017-07-31	1	1	0	0	0	0	1
T000542957	08:53:00.000+02	yes	---	yes	yes	---	no	Participant 05	T0005	Worker 7	2017-08-10	1	1	0	0	0	0	1
T001042958	08:07:00.000+02	yes	---	yes	yes	---	no	Participant 10	T0010	Worker 3	2017-08-11	1	1	0	0	0	0	1
T000542951	09:36:00.000+02	yes	---	yes	yes	---	no	Participant 05	T0005	Worker 7	2017-08-04	1	1	0	0	0	0	1
T001142958	09:15:00.000+02	yes	---	yes	yes	---	no	Participant 11	T0011	Worker 1	2017-08-11	1	1	0	0	0	0	1
T000542955	08:48:00.000+02	yes	---	yes	yes	---	yes	Participant 05	T0005	Worker 7	2017-08-08	1	1	0	0	0	0	1
T000542956	10:50:00.000+02	no	yes	yes	---	---	---	Participant 05	T0005	Worker 7	2017-08-09	1	1	1	0	0	0	0
T001142965	08:48:00.000+02	yes	---	yes	yes	---	no	Participant 11	T0011	Worker 1	2017-08-18	1	1	0	0	0	0	1
T000542963	09:16:00.000+02	yes	---	yes	yes	---	no	Participant 05	T0005	Worker 7	2017-08-16	1	1	0	0	0	0	1
T000942970	10:04:00.000+02	yes	---	yes	yes	---	no	Participant 09	T0009	Worker 1	2017-08-23	1	1	0	0	0	0	1
T001042970	08:04:00.000+02	yes	---	yes	yes	---	no	Participant 10	T0010	Worker 3	2017-08-23	1	1	0	0	0	0	1
T000542970	09:17:00.000+02	yes	---	yes	yes	---	no	Participant 05	T0005	Worker 7	2017-08-23	1	1	0	0	0	0	1
T001342970	09:08:00.000+02	yes	---	yes	yes	---	yes	Participant 13	T0013	Worker 7	2017-08-23	1	1	0	0	0	0	1
T000842969	09:41:00.000+02	yes	---	yes	yes	---	yes	Participant 08	T0008	Worker 5	2017-08-22	1	1	0	0	0	0	1
T000842978	10:09:00.000+02	yes	---	yes	yes	---	no	Participant 08	T0008	Worker 5	2017-08-31	1	1	0	1	1	0	1
T000542978	16:25:00.000+02	no	yes	yes	---	---	---	Participant 05	T0005	Worker 7	2017-08-31	1	1	1	1	0	0	0
T000542977	16:36:00.000+02	yes	---	yes	yes	---	no	Participant 05	T0005	Worker 7	2017-08-30	1	1	0	1	1	0	1
T001342978	08:24:00.000+02	yes	---	yes	yes	---	no	Participant 13	T0013	Worker 7	2017-08-31	1	1	0	1	1	0	1
T000542984	16:10:00.000+02	no	yes	yes	---	---	---	Participant 05	T0005	Worker 7	2017-09-06	1	1	1	1	0	0	0
T001342982	11:10:00.000+02	yes	---	yes	yes	---	no	Participant 13	T0013	Worker 7	2017-09-04	1	1	0	1	1	0	1
T000742982	09:46:00.000+02	yes	---	yes	yes	---	no	Participant 07	T0007	Worker 4	2017-09-04	1	1	0	1	1	0	1
T001142982	08:30:00.000+02	yes	---	yes	yes	---	no	Participant 11	T0011	Worker 1	2017-09-04	1	1	0	1	1	0	1
T000542989	09:50:00.000+02	yes	---	yes	yes	---	no	Participant 05	T0005	Worker 7	2017-09-11	1	1	0	1	1	0	1
T000542990	09:28:00.000+02	yes	---	yes	yes	---	no	Participant 05	T0005	Worker 7	2017-09-12	1	1	0	1	1	0	1
T000542991	09:23:00.000+02	yes	---	yes	yes	---	no	Participant 05	T0005	Worker 7	2017-09-13	1	1	0	1	1	0	1
T000542997	09:46:00.000+02	yes	---	yes	yes	---	no	Participant 05	T0005	Worker 7	2017-09-19	1	1	0	1	1	0	1
T001142984	08:06:00.000+02	yes	---	yes	yes	---	yes	Participant 11	T0011	Worker 1	2017-09-06	1	1	0	1	1	1	1
T000542998	08:58:00.000+02	yes	---	yes	yes	---	no	Participant 05	T0005	Worker 7	2017-09-20	1	1	0	1	1	0	1
T000842984	09:33:00.000+02	yes	---	yes	yes	---	no	Participant 08	T0008	Worker 5	2017-09-06	1	1	0	1	1	0	1
T000543003	09:31:00.000+02	no	yes	yes	---	---	---	Participant 05	T0005	Worker 7	2017-09-25	1	1	1	1	0	0	0
T000543004	09:31:00.000+02	yes	---	yes	yes	---	no	Participant 05	T0005	Worker 7	2017-09-26	1	1	0	1	1	0	1
T001342985	09:12:00.000+02	yes	---	yes	yes	---	no	Participant 13	T0013	Worker 7	2017-09-07	1	1	0	1	1	0	1
T000842985	09:42:00.000+02	yes	---	yes	yes	---	no	Participant 08	T0008	Worker 5	2017-09-07	1	1	0	1	1	0	1
T000543006	09:34:00.000+02	yes	---	yes	yes	---	no	Participant 05	T0005	Worker 7	2017-09-28	1	1	0	1	1	0	1
T000742986	10:19:00.000+02	yes	---	yes	yes	---	no	Participant 07	T0007	Worker 4	2017-09-08	1	1	0	1	1	0	1
T001142989	09:00:00.000+02	no	yes	yes	---	---	---	Participant 11	T0011	Worker 1	2017-09-11	1	1	1	1	0	0	0
T000543007	10:00:00.000+02	no	yes	yes	---	---	---	Participant 05	T0005	Worker 7	2017-09-29	1	1	1	1	0	0	0
T001042991	07:49:00.000+02	yes	---	yes	yes	---	no	Participant 10	T0010	Worker 3	2017-09-13	1	1	0	1	1	0	1
T001142996	08:46:00.000+02	yes	---	yes	yes	---	no	Participant 11	T0011	Worker 1	2017-09-18	1	1	0	1	1	0	1
T000842996	10:06:00.000+02	yes	---	yes	yes	---	no	Participant 08	T0008	Worker 5	2017-09-18	1	1	0	1	1	0	1
T000742912	12:07:00.000+02	yes	---	yes	yes	---	no	Participant 07	T0007	Worker 4	2017-06-26	1	1	0	0	0	0	1
T001142993	11:00:00.000+02	no	yes	yes	---	---	---	Participant 11	T0011	Worker 1	2017-09-15	1	1	1	1	0	0	0
T001842989	08:56:00.000+02	yes	---	yes	yes	---	no	Participant 18	T0018	Worker 9	2017-09-11	1	1	0	1	1	0	1
T000842989	09:40:00.000+02	yes	---	yes	yes	---	no	Participant 08	T0008	Worker 5	2017-09-11	1	1	0	1	1	0	1
T000742914	08:30:00.000+02	no	yes	yes	---	---	---	Participant 07	T0007	Worker 4	2017-06-28	1	1	1	0	0	0	0
T000742915	12:30:00.000+02	yes	---	yes	no	---	no	Participant 07	T0007	Worker 4	2017-06-29	1	1	0	0	0	0	0
T000742997	10:46:00.000+02	yes	---	yes	yes	---	no	Participant 07	T0007	Worker 4	2017-09-19	1	1	0	1	1	0	1
T001342997	10:31:00.000+02	yes	---	yes	yes	---	yes	Participant 13	T0013	Worker 7	2017-09-19	1	1	0	1	1	1	1
T000742921	09:16:00.000+02	yes	---	yes	yes	---	no	Participant 07	T0007	Worker 4	2017-07-05	1	1	0	0	0	0	1
T001142999	08:40:00.000+02	yes	---	yes	yes	---	no	Participant 11	T0011	Worker 1	2017-09-21	1	1	0	1	1	0	1
T000742926	09:13:00.000+02	yes	---	yes	yes	---	no	Participant 07	T0007	Worker 4	2017-07-10	1	1	0	0	0	0	1
T001842998	03:25:00.000+02	yes	---	yes	yes	---	no	Participant 18	T0018	Worker 9	2017-09-20	1	1	0	1	1	0	1
T001142998	08:40:00.000+02	yes	---	yes	yes	---	no	Participant 11	T0011	Worker 1	2017-09-20	1	1	0	1	1	0	1
T000742929	14:17:00.000+02	yes	---	yes	yes	---	no	Participant 07	T0007	Worker 4	2017-07-13	1	1	0	0	0	0	1
T001143000	08:41:00.000+02	no	yes	yes	---	---	---	Participant 11	T0011	Worker 1	2017-09-22	1	1	1	1	0	0	0
T000743003	10:40:00.000+02	no	yes	yes	---	---	---	Participant 07	T0007	Worker 4	2017-09-25	1	1	1	1	0	0	0
T001943005	13:00:00.000+02	yes	---	yes	yes	---	no	Participant 19	T0019	Worker 8	2017-09-27	1	1	0	1	1	0	1
T000843003	09:00:00.000+02	no	yes	yes	---	---	---	Participant 08	T0008	Worker 5	2017-09-25	1	1	1	1	0	0	0
T002043005	09:05:00.000+02	yes	---	yes	yes	---	no	Participant 20	T0020	Worker 2	2017-09-27	1	1	0	1	1	0	1
T000842990	09:12:00.000+02	yes	---	yes	yes	---	yes	Participant 08	T0008	Worker 5	2017-09-12	1	1	0	1	1	1	1
T001943003	09:25:00.000+02	yes	---	yes	yes	---	no	Participant 19	T0019	Worker 8	2017-09-25	1	1	0	1	1	0	1
T001143006	09:11:00.000+02	yes	---	yes	yes	---	no	Participant 11	T0011	Worker 1	2017-09-28	1	1	0	1	1	0	1
T001943006	09:12:00.000+02	yes	---	yes	yes	---	no	Participant 19	T0019	Worker 8	2017-09-28	1	1	0	1	1	0	1
T000742963	10:49:00.000+02	yes	---	yes	yes	---	yes	Participant 07	T0007	Worker 4	2017-08-16	1	1	0	0	0	0	1
T000742964	10:39:00.000+02	yes	---	yes	yes	---	no	Participant 07	T0007	Worker 4	2017-08-17	1	1	0	0	0	0	1
T001943007	12:59:00.000+02	yes	---	yes	no	---	no	Participant 19	T0019	Worker 8	2017-09-29	1	1	0	1	0	0	0
T000742968	10:10:00.000+02	yes	---	yes	yes	---	no	Participant 07	T0007	Worker 4	2017-08-21	1	1	0	0	0	0	1
T000743010	10:15:00.000+02	yes	---	yes	yes	---	no	Participant 07	T0007	Worker 4	2017-10-02	1	1	0	1	1	0	1
T000742969	10:46:00.000+02	yes	---	yes	yes	---	yes	Participant 07	T0007	Worker 4	2017-08-22	1	1	0	0	0	0	1
T000843010	10:25:00.000+02	yes	---	yes	yes	---	no	Participant 08	T0008	Worker 5	2017-10-02	1	1	0	1	1	0	1
T001943010	19:22:00.000+02	yes	---	yes	yes	---	no	Participant 19	T0019	Worker 8	2017-10-02	1	1	0	1	1	0	1
T000742975	10:05:00.000+02	yes	---	yes	yes	---	no	Participant 07	T0007	Worker 4	2017-08-28	1	1	0	1	1	0	1
T001343011	10:16:00.000+02	yes	---	yes	no	---	no	Participant 13	T0013	Worker 7	2017-10-03	1	1	0	1	0	0	0
T002043010	10:17:00.000+02	yes	---	yes	no	---	no	Participant 20	T0020	Worker 2	2017-10-02	1	1	0	1	0	0	0
T001343013	09:12:00.000+02	yes	---	yes	yes	---	no	Participant 13	T0013	Worker 7	2017-10-05	1	1	0	1	1	0	1
T001743013	10:27:00.000+02	yes	---	yes	yes	---	no	Participant 17	T0017	Worker 5	2017-10-05	1	1	0	1	1	0	1
T000743013	10:28:00.000+02	yes	---	yes	yes	---	no	Participant 07	T0007	Worker 4	2017-10-05	1	1	0	1	1	0	1
T001843012	08:27:00.000+02	yes	---	yes	yes	---	no	Participant 18	T0018	Worker 9	2017-10-04	1	1	0	1	1	0	1
T000943012	09:16:00.000+02	yes	---	yes	yes	---	no	Participant 09	T0009	Worker 1	2017-10-04	1	1	0	1	1	0	1
T000743012	10:11:00.000+02	yes	---	yes	yes	---	no	Participant 07	T0007	Worker 4	2017-10-04	1	1	0	1	1	0	1
T002143012	03:36:00.000+02	yes	---	yes	yes	---	no	Participant 21	T0021	Worker 6	2017-10-04	1	1	0	1	1	0	1
T001343012	08:00:00.000+02	yes	---	yes	no	---	no	Participant 13	T0013	Worker 7	2017-10-04	1	1	0	1	0	0	0
T001743012	09:38:00.000+02	yes	---	yes	yes	---	no	Participant 17	T0017	Worker 5	2017-10-04	1	1	0	1	1	0	1
T002143014	07:28:00.000+02	yes	---	yes	yes	---	no	Participant 21	T0021	Worker 6	2017-10-06	1	1	0	1	1	0	1
T000843014	10:07:00.000+02	yes	---	yes	yes	---	no	Participant 08	T0008	Worker 5	2017-10-06	1	1	0	1	1	0	1
T000742998	10:10:00.000+02	no	yes	yes	---	---	---	Participant 07	T0007	Worker 4	2017-09-20	1	1	1	1	0	0	0
T000743014	12:49:00.000+02	yes	---	yes	yes	---	no	Participant 07	T0007	Worker 4	2017-10-06	1	1	0	1	1	0	1
T002143017	06:55:00.000+02	yes	---	yes	yes	---	no	Participant 21	T0021	Worker 6	2017-10-09	1	1	0	1	1	0	1
T000943017	10:00:00.000+02	no	yes	yes	---	---	---	Participant 09	T0009	Worker 1	2017-10-09	1	1	1	1	0	0	0
T000743004	11:30:00.000+02	no	yes	yes	---	---	---	Participant 07	T0007	Worker 4	2017-09-26	1	1	1	1	0	0	0
T000842933	09:42:00.000+02	yes	---	yes	yes	---	no	Participant 08	T0008	Worker 5	2017-07-17	1	1	0	0	0	0	1
T000842935	09:33:00.000+02	yes	---	yes	yes	---	no	Participant 08	T0008	Worker 5	2017-07-19	1	1	0	0	0	0	1
T000942955	09:16:00.000+02	yes	---	yes	yes	---	yes	Participant 09	T0009	Worker 1	2017-08-08	1	1	0	0	0	0	1
T001142957	08:45:00.000+02	yes	---	yes	yes	---	no	Participant 11	T0011	Worker 1	2017-08-10	1	1	0	0	0	0	1
T000842942	10:07:00.000+02	yes	---	yes	yes	---	yes	Participant 08	T0008	Worker 5	2017-07-26	1	1	0	0	0	0	1
T001142969	09:00:00.000+02	yes	---	yes	no	---	yes	Participant 11	T0011	Worker 1	2017-08-22	1	1	0	0	0	0	0
T000842971	09:49:00.000+02	yes	---	yes	yes	---	no	Participant 08	T0008	Worker 5	2017-08-24	1	1	0	0	0	0	1
T000942971	10:12:00.000+02	yes	---	yes	no	---	no	Participant 09	T0009	Worker 1	2017-08-24	1	1	0	0	0	0	0
T000842970	10:15:00.000+02	yes	---	yes	yes	---	no	Participant 08	T0008	Worker 5	2017-08-23	1	1	0	0	0	0	1
T000842948	09:00:00.000+02	yes	---	yes	no	---	yes	Participant 08	T0008	Worker 5	2017-08-01	1	1	0	0	0	0	0
T001042969	08:05:00.000+02	yes	---	yes	yes	---	yes	Participant 10	T0010	Worker 3	2017-08-22	1	1	0	0	0	0	1
T000842965	09:34:00.000+02	yes	---	yes	yes	---	no	Participant 08	T0008	Worker 5	2017-08-18	1	1	0	0	0	0	1
T000942972	10:16:00.000+02	no	yes	yes	---	---	---	Participant 09	T0009	Worker 1	2017-08-25	1	1	1	1	0	0	0
T000842977	08:00:00.000+02	yes	---	yes	no	---	yes	Participant 08	T0008	Worker 5	2017-08-30	1	1	0	1	0	1	0
T001042972	08:04:00.000+02	yes	---	yes	yes	---	no	Participant 10	T0010	Worker 3	2017-08-25	1	1	0	1	1	0	1
T001342972	09:12:00.000+02	yes	---	yes	yes	---	no	Participant 13	T0013	Worker 7	2017-08-25	1	1	0	1	1	0	1
T000842982	09:33:00.000+02	yes	---	yes	yes	---	no	Participant 08	T0008	Worker 5	2017-09-04	1	1	0	1	1	0	1
T001142948	08:40:00.000+02	yes	---	yes	yes	---	yes	Participant 11	T0011	Worker 1	2017-08-01	1	1	0	0	0	0	1
T000942949	09:04:00.000+02	yes	---	yes	yes	---	no	Participant 09	T0009	Worker 1	2017-08-02	1	1	0	0	0	0	1
T000842991	09:44:00.000+02	yes	---	yes	yes	---	no	Participant 08	T0008	Worker 5	2017-09-13	1	1	0	1	1	0	1
T000842999	09:06:00.000+02	yes	---	yes	yes	---	no	Participant 08	T0008	Worker 5	2017-09-21	1	1	0	1	1	0	1
T001042963	08:02:00.000+02	yes	---	yes	yes	---	no	Participant 10	T0010	Worker 3	2017-08-16	1	1	0	0	0	0	1
T000843004	09:00:00.000+02	yes	---	yes	no	---	no	Participant 08	T0008	Worker 5	2017-09-26	1	1	0	1	0	0	0
T000843006	09:06:00.000+02	yes	---	yes	yes	---	no	Participant 08	T0008	Worker 5	2017-09-28	1	1	0	1	1	0	1
T000942968	09:11:00.000+02	yes	---	yes	yes	---	no	Participant 09	T0009	Worker 1	2017-08-21	1	1	0	0	0	0	1
T000942937	10:07:00.000+02	no	yes	yes	---	---	---	Participant 09	T0009	Worker 1	2017-07-21	1	1	1	0	0	0	0
T001342965	10:00:00.000+02	no	yes	yes	---	---	---	Participant 13	T0013	Worker 7	2017-08-18	1	1	1	0	0	0	0
T000942942	09:53:00.000+02	yes	---	yes	yes	---	no	Participant 09	T0009	Worker 1	2017-07-26	1	1	0	0	0	0	1
T000942958	10:31:00.000+02	no	yes	yes	---	---	---	Participant 09	T0009	Worker 1	2017-08-11	1	1	1	0	0	0	0
T000942977	09:30:00.000+02	no	yes	yes	---	---	---	Participant 09	T0009	Worker 1	2017-08-30	1	1	1	1	0	0	0
T000942978	09:08:00.000+02	yes	---	yes	yes	---	no	Participant 09	T0009	Worker 1	2017-08-31	1	1	0	1	1	0	1
T000942979	09:46:00.000+02	yes	---	yes	yes	---	no	Participant 09	T0009	Worker 1	2017-09-01	1	1	0	1	1	0	1
T000942982	08:30:00.000+02	yes	---	yes	no	---	no	Participant 09	T0009	Worker 1	2017-09-04	1	1	0	1	0	0	0
T000942992	09:26:00.000+02	yes	---	yes	yes	---	no	Participant 09	T0009	Worker 1	2017-09-14	1	1	0	1	1	0	1
T000942997	09:00:00.000+02	yes	---	yes	yes	---	yes	Participant 09	T0009	Worker 1	2017-09-19	1	1	0	1	1	1	1
T000943007	11:30:00.000+02	no	yes	yes	---	---	---	Participant 09	T0009	Worker 1	2017-09-29	1	1	1	1	0	0	0
T000943010	08:00:00.000+02	yes	---	yes	no	---	no	Participant 09	T0009	Worker 1	2017-10-02	1	1	0	1	0	0	0
T001042979	07:50:00.000+02	yes	---	yes	yes	---	no	Participant 10	T0010	Worker 3	2017-09-01	1	1	0	1	1	0	1
T001042984	07:59:00.000+02	yes	---	yes	yes	---	yes	Participant 10	T0010	Worker 3	2017-09-06	1	1	0	1	1	1	1
T001042986	07:47:00.000+02	yes	---	yes	yes	---	no	Participant 10	T0010	Worker 3	2017-09-08	1	1	0	1	1	0	1
T001042993	07:51:00.000+02	yes	---	yes	yes	---	no	Participant 10	T0010	Worker 3	2017-09-15	1	1	0	1	1	0	1
T001042997	08:03:00.000+02	yes	---	yes	yes	---	yes	Participant 10	T0010	Worker 3	2017-09-19	1	1	0	1	1	1	1
T001042998	07:54:00.000+02	yes	---	yes	yes	---	no	Participant 10	T0010	Worker 3	2017-09-20	1	1	0	1	1	0	1
T001342986	10:00:00.000+02	no	yes	yes	---	---	---	Participant 13	T0013	Worker 7	2017-09-08	1	1	1	1	0	0	0
T001043005	07:51:00.000+02	yes	---	yes	yes	---	no	Participant 10	T0010	Worker 3	2017-09-27	1	1	0	1	1	0	1
T001043006	07:49:00.000+02	yes	---	yes	yes	---	no	Participant 10	T0010	Worker 3	2017-09-28	1	1	0	1	1	0	1
T001043012	07:51:00.000+02	yes	---	yes	yes	---	no	Participant 10	T0010	Worker 3	2017-10-04	1	1	0	1	1	0	1
T001342983	09:21:00.000+02	yes	---	yes	yes	---	no	Participant 13	T0013	Worker 7	2017-09-05	1	1	0	1	1	0	1
T001142983	08:53:00.000+02	yes	---	yes	yes	---	no	Participant 11	T0011	Worker 1	2017-09-05	1	1	0	1	1	0	1
T001142992	09:30:00.000+02	no	yes	yes	---	---	---	Participant 11	T0011	Worker 1	2017-09-14	1	1	1	1	0	0	0
T001142991	09:30:00.000+02	no	yes	yes	---	---	---	Participant 11	T0011	Worker 1	2017-09-13	1	1	1	1	0	0	0
T001342993	07:00:00.000+02	no	yes	yes	---	---	---	Participant 13	T0013	Worker 7	2017-09-15	1	1	1	1	0	0	0
T001342998	---	no	no	---	---	---	---	Participant 13	T0013	Worker 7	2017-09-20	1	0	1	0	0	0	0
T001942998	09:23:00.000+02	yes	---	yes	yes	---	no	Participant 19	T0019	Worker 8	2017-09-20	1	1	0	1	1	0	1
T001142997	08:35:00.000+02	yes	---	yes	yes	---	yes	Participant 11	T0011	Worker 1	2017-09-19	1	1	0	1	1	1	1
T001143005	08:44:00.000+02	yes	---	yes	yes	---	no	Participant 11	T0011	Worker 1	2017-09-27	1	1	0	1	1	0	1
T001342989	09:11:00.000+02	yes	---	yes	yes	---	no	Participant 13	T0013	Worker 7	2017-09-11	1	1	0	1	1	0	1
T001943004	08:41:00.000+02	yes	---	yes	yes	---	yes	Participant 19	T0019	Worker 8	2017-09-26	1	1	0	1	1	1	1
T001343004	07:15:00.000+02	no	yes	yes	---	---	---	Participant 13	T0013	Worker 7	2017-09-26	1	1	1	1	0	0	0
T001942999	08:40:00.000+02	yes	---	yes	yes	---	no	Participant 19	T0019	Worker 8	2017-09-21	1	1	0	1	1	0	1
T001342990	06:40:00.000+02	no	yes	yes	---	---	---	Participant 13	T0013	Worker 7	2017-09-12	1	1	1	1	0	0	0
T001342992	07:15:00.000+02	no	yes	yes	---	---	---	Participant 13	T0013	Worker 7	2017-09-14	1	1	1	1	0	0	0
T001742990	10:30:00.000+02	no	yes	yes	---	---	---	Participant 17	T0017	Worker 5	2017-09-12	1	1	1	1	0	0	0
T001343006	07:15:00.000+02	no	yes	yes	---	---	---	Participant 13	T0013	Worker 7	2017-09-28	1	1	1	1	0	0	0
T002043007	12:20:00.000+02	no	yes	yes	---	---	---	Participant 20	T0020	Worker 2	2017-09-29	1	1	1	1	0	0	0
T001743007	12:00:00.000+02	no	yes	yes	---	---	---	Participant 17	T0017	Worker 5	2017-09-29	1	1	1	1	0	0	0
T001843005	09:15:00.000+02	yes	---	yes	yes	---	no	Participant 18	T0018	Worker 9	2017-09-27	1	1	0	1	1	0	1
T001843006	09:08:00.000+02	yes	---	yes	yes	---	no	Participant 18	T0018	Worker 9	2017-09-28	1	1	0	1	1	0	1
T001843011	09:17:00.000+02	yes	---	yes	yes	---	yes	Participant 18	T0018	Worker 9	2017-10-03	1	1	0	1	1	1	1
T001943014	18:31:00.000+02	yes	---	yes	yes	---	no	Participant 19	T0019	Worker 8	2017-10-06	1	1	0	1	1	0	1
T002043013	09:09:00.000+02	yes	---	yes	yes	---	no	Participant 20	T0020	Worker 2	2017-10-05	1	1	0	1	1	0	1
T002243011	09:12:00.000+02	yes	---	yes	yes	---	yes	Participant 22	T0022	Worker 7	2017-10-03	1	1	0	1	1	1	1
T002243012	08:46:00.000+02	yes	---	yes	yes	---	no	Participant 22	T0022	Worker 7	2017-10-04	1	1	0	1	1	0	1
T001143013	17:41:00.000+02	yes	---	yes	yes	---	no	Participant 11	T0011	Worker 1	2017-10-05	1	1	0	1	1	0	1
T001943012	19:04:00.000+02	yes	---	yes	yes	---	no	Participant 19	T0019	Worker 8	2017-10-04	1	1	0	1	1	0	1
T001743014	10:34:00.000+02	yes	---	yes	yes	---	no	Participant 17	T0017	Worker 5	2017-10-06	1	1	0	1	1	0	1
T001043014	08:11:00.000+02	yes	---	yes	yes	---	no	Participant 10	T0010	Worker 3	2017-10-06	1	1	0	1	1	0	1
T000943014	09:17:00.000+02	yes	---	yes	yes	---	no	Participant 09	T0009	Worker 1	2017-10-06	1	1	0	1	1	0	1
T001843017	06:59:00.000+02	yes	---	yes	yes	---	no	Participant 18	T0018	Worker 9	2017-10-09	1	1	0	1	1	0	1
T001143017	09:08:00.000+02	yes	---	yes	yes	---	no	Participant 11	T0011	Worker 1	2017-10-09	1	1	0	1	1	0	1
T001043017	07:44:00.000+02	yes	---	yes	yes	---	yes	Participant 10	T0010	Worker 3	2017-10-09	1	1	0	1	1	1	1
T002243017	10:00:00.000+02	yes	---	yes	yes	---	no	Participant 22	T0022	Worker 7	2017-10-09	1	1	0	1	1	0	1
T001343015	---	no	no	---	---	---	---	Participant 13	T0013	Worker 7	2017-10-07	0	0	0	0	0	0	0

## Sheet: Summary Data - PM
Patient_ID	Name	DOTS Worker	First Data Date	First DOTS Date	Last Data Date	Last DOTS Date	DOTS Days	Adherence %	Adherence Tier	Self-Report %	Self-Report Tier	Observed Adhere %	Missed Two of Five	No Obs Two of Five	No Sputum Last Seven	Obs Last Five
T0001	Participant 01	Worker 9	2017-08-01	2017-08-01	2017-08-31	2017-08-31	23	1	Adherent on ≥90% DOTS days	0.26087	Self-report on 20-39% DOTS days	0.695652	No	No	Yes	No
T0003	Participant 03	Worker 2	2017-08-01	2017-08-01	2017-08-31	2017-08-31	23	1	Adherent on ≥90% DOTS days	0.173913	Self-report on <20% DOTS days	0.826087	No	No	Yes	No
T0002	Participant 02	Worker 4	2017-08-01	2017-08-01	2017-08-31	2017-08-31	23	1	Adherent on ≥90% DOTS days	0.0869565	Self-report on <20% DOTS days	0.913043	No	No	Yes	No
T0004	Participant 04	Worker 8	2017-08-01	2017-08-01	2017-08-31	2017-08-31	23	1	Adherent on ≥90% DOTS days	0.130435	Self-report on <20% DOTS days	0.869565	No	No	Yes	No
T0005	Participant 05	Worker 7	2017-08-01	2017-08-01	2017-08-31	2017-08-31	23	1	Adherent on ≥90% DOTS days	0.26087	Self-report on 20-39% DOTS days	0.73913	No	Yes	Yes	No
T0007	Participant 07	Worker 4	2017-08-01	2017-08-01	2017-08-31	2017-08-31	23	1	Adherent on ≥90% DOTS days	0.217391	Self-report on 20-39% DOTS days	0.782609	No	No	No	No
T0008	Participant 08	Worker 5	2017-08-01	2017-08-01	2017-08-31	2017-08-31	23	1	Adherent on ≥90% DOTS days	0.0869565	Self-report on <20% DOTS days	0.73913	No	Yes	No	No
T0009	Participant 09	Worker 1	2017-08-01	2017-08-01	2017-08-31	2017-08-31	23	1	Adherent on ≥90% DOTS days	0.217391	Self-report on 20-39% DOTS days	0.652174	No	Yes	No	No
T0010	Participant 10	Worker 3	2017-08-01	2017-08-01	2017-08-31	2017-08-31	23	1	Adherent on ≥90% DOTS days	0.0869565	Self-report on <20% DOTS days	0.913043	No	No	No	No
T0011	Participant 11	Worker 1	2017-08-01	2017-08-01	2017-08-31	2017-08-31	23	1	Adherent on ≥90% DOTS days	0.26087	Self-report on 20-39% DOTS days	0.695652	No	Yes	No	No
T0013	Participant 13	Worker 7	2017-08-16	2017-08-16	2017-08-31	2017-08-31	12	1	Adherent on ≥90% DOTS days	0.166667	Self-report on <20% DOTS days	0.75	No	No	Yes	No
T0020	Participant 20	Worker 2	2017-09-20	2017-09-20	2017-08-31	2017-08-31	-15	0	Adherent on <75% DOTS days	0	Self-report on <20% DOTS days	0	Yes	Yes	Yes	No
T0019	Participant 19	Worker 8	2017-09-18	2017-09-18	2017-08-31	2017-08-31	-13	0	Adherent on <75% DOTS days	0	Self-report on <20% DOTS days	0	Yes	Yes	Yes	No
T0018	Participant 18	Worker 9	2017-09-08	2017-09-08	2017-08-31	2017-08-31	-7	0	Adherent on <75% DOTS days	0	Self-report on <20% DOTS days	0	Yes	Yes	Yes	No
T0017	Participant 17	Worker 5	2017-09-08	2017-09-08	2017-08-31	2017-08-31	-7	0	Adherent on <75% DOTS days	0	Self-report on <20% DOTS days	0	Yes	Yes	Yes	No
T0022	Participant 22	Worker 7	2017-10-02	2017-10-02	2017-08-31	2017-08-31	-23	0	Adherent on <75% DOTS days	0	Self-report on <20% DOTS days	0	Yes	Yes	Yes	No
T0021	Participant 21	Worker 6	2017-09-27	2017-09-27	2017-08-31	2017-08-31	-20	0	Adherent on <75% DOTS days	0	Self-report on <20% DOTS days	0	Yes	Yes	Yes	No
T0023	Participant 23	Worker 3	2017-10-09	2017-10-09	2017-08-31	2017-08-31	-28	0	Adherent on <75% DOTS days	0	Self-report on <20% DOTS days	0	Yes	Yes	Yes	No
	#N/A	#N/A	2173-10-13	2173-10-13	00:00:00	1899-12-29	#NUM!	#NUM!	#NUM!	#NUM!	#NUM!	#NUM!	Yes	Yes	Yes	No
	#N/A	#N/A	2173-10-13	2173-10-13	00:00:00	1899-12-29	#NUM!	#NUM!	#NUM!	#NUM!	#NUM!	#NUM!	Yes	Yes	Yes	No
	#N/A	#N/A	2173-10-13	2173-10-13	00:00:00	1899-12-29	#NUM!	#NUM!	#NUM!	#NUM!	#NUM!	#NUM!	Yes	Yes	Yes	No
	#N/A	#N/A	2173-10-13	2173-10-13	00:00:00	1899-12-29	#NUM!	#NUM!	#NUM!	#NUM!	#NUM!	#NUM!	Yes	Yes	Yes	No
	#N/A	#N/A	2173-10-13	2173-10-13	00:00:00	1899-12-29	#NUM!	#NUM!	#NUM!	#NUM!	#NUM!	#NUM!	Yes	Yes	Yes	No
	#N/A	#N/A	2173-10-13	2173-10-13	00:00:00	1899-12-29	#NUM!	#NUM!	#NUM!	#NUM!	#NUM!	#NUM!	Yes	Yes	Yes	No
	#N/A	#N/A	2173-10-13	2173-10-13	00:00:00	1899-12-29	#NUM!	#NUM!	#NUM!	#NUM!	#NUM!	#NUM!	Yes	Yes	Yes	No
	#N/A	#N/A	2173-10-13	2173-10-13	00:00:00	1899-12-29	#NUM!	#NUM!	#NUM!	#NUM!	#NUM!	#NUM!	Yes	Yes	Yes	No
	#N/A	#N/A	2173-10-13	2173-10-13	00:00:00	1899-12-29	#NUM!	#NUM!	#NUM!	#NUM!	#NUM!	#NUM!	Yes	Yes	Yes	No
	#N/A	#N/A	2173-10-13	2173-10-13	00:00:00	1899-12-29	#NUM!	#NUM!	#NUM!	#NUM!	#NUM!	#NUM!	Yes	Yes	Yes	No
	#N/A	#N/A	2173-10-13	2173-10-13	00:00:00	1899-12-29	#NUM!	#NUM!	#NUM!	#NUM!	#NUM!	#NUM!	Yes	Yes	Yes	No
	#N/A	#N/A	2173-10-13	2173-10-13	00:00:00	1899-12-29	#NUM!	#NUM!	#NUM!	#NUM!	#NUM!	#NUM!	Yes	Yes	Yes	No
	#N/A	#N/A	2173-10-13	2173-10-13	00:00:00	1899-12-29	#NUM!	#NUM!	#NUM!	#NUM!	#NUM!	#NUM!	Yes	Yes	Yes	No
	#N/A	#N/A	2173-10-13	2173-10-13	00:00:00	1899-12-29	#NUM!	#NUM!	#NUM!	#NUM!	#NUM!	#NUM!	Yes	Yes	Yes	No
	#N/A	#N/A	2173-10-13	2173-10-13	00:00:00	1899-12-29	#NUM!	#NUM!	#NUM!	#NUM!	#NUM!	#NUM!	Yes	Yes	Yes	No
	#N/A	#N/A	2173-10-13	2173-10-13	00:00:00	1899-12-29	#NUM!	#NUM!	#NUM!	#NUM!	#NUM!	#NUM!	Yes	Yes	Yes	No
	#N/A	#N/A	2173-10-13	2173-10-13	00:00:00	1899-12-29	#NUM!	#NUM!	#NUM!	#NUM!	#NUM!	#NUM!	Yes	Yes	Yes	No
	#N/A	#N/A	2173-10-13	2173-10-13	00:00:00	1899-12-29	#NUM!	#NUM!	#NUM!	#NUM!	#NUM!	#NUM!	Yes	Yes	Yes	No
	#N/A	#N/A	2173-10-13	2173-10-13	00:00:00	1899-12-29	#NUM!	#NUM!	#NUM!	#NUM!	#NUM!	#NUM!	Yes	Yes	Yes	No
	#N/A	#N/A	2173-10-13	2173-10-13	00:00:00	1899-12-29	#NUM!	#NUM!	#NUM!	#NUM!	#NUM!	#NUM!	Yes	Yes	Yes	No
	#N/A	#N/A	2173-10-13	2173-10-13	00:00:00	1899-12-29	#NUM!	#NUM!	#NUM!	#NUM!	#NUM!	#NUM!	Yes	Yes	Yes	No
	#N/A	#N/A	2173-10-13	2173-10-13	00:00:00	1899-12-29	#NUM!	#NUM!	#NUM!	#NUM!	#NUM!	#NUM!	Yes	Yes	Yes	No
	#N/A	#N/A	2173-10-13	2173-10-13	00:00:00	1899-12-29	#NUM!	#NUM!	#NUM!	#NUM!	#NUM!	#NUM!	Yes	Yes	Yes	No
	#N/A	#N/A	2173-10-13	2173-10-13	00:00:00	1899-12-29	#NUM!	#NUM!	#NUM!	#NUM!	#NUM!	#NUM!	Yes	Yes	Yes	No
	#N/A	#N/A	2173-10-13	2173-10-13	00:00:00	1899-12-29	#NUM!	#NUM!	#NUM!	#NUM!	#NUM!	#NUM!	Yes	Yes	Yes	No
	#N/A	#N/A	2173-10-13	2173-10-13	00:00:00	1899-12-29	#NUM!	#NUM!	#NUM!	#NUM!	#NUM!	#NUM!	Yes	Yes	Yes	No
	#N/A	#N/A	2173-10-13	2173-10-13	00:00:00	1899-12-29	#NUM!	#NUM!	#NUM!	#NUM!	#NUM!	#NUM!	Yes	Yes	Yes	No
	#N/A	#N/A	2173-10-13	2173-10-13	00:00:00	1899-12-29	#NUM!	#NUM!	#NUM!	#NUM!	#NUM!	#NUM!	Yes	Yes	Yes	No
	#N/A	#N/A	2173-10-13	2173-10-13	00:00:00	1899-12-29	#NUM!	#NUM!	#NUM!	#NUM!	#NUM!	#NUM!	Yes	Yes	Yes	No
	#N/A	#N/A	2173-10-13	2173-10-13	00:00:00	1899-12-29	#NUM!	#NUM!	#NUM!	#NUM!	#NUM!	#NUM!	Yes	Yes	Yes	No
	#N/A	#N/A	2173-10-13	2173-10-13	00:00:00	1899-12-29	#NUM!	#NUM!	#NUM!	#NUM!	#NUM!	#NUM!	Yes	Yes	Yes	No
	#N/A	#N/A	2173-10-13	2173-10-13	00:00:00	1899-12-29	#NUM!	#NUM!	#NUM!	#NUM!	#NUM!	#NUM!	Yes	Yes	Yes	No
	#N/A	#N/A	2173-10-13	2173-10-13	00:00:00	1899-12-29	#NUM!	#NUM!	#NUM!	#NUM!	#NUM!	#NUM!	Yes	Yes	Yes	No
	#N/A	#N/A	2173-10-13	2173-10-13	00:00:00	1899-12-29	#NUM!	#NUM!	#NUM!	#NUM!	#NUM!	#NUM!	Yes	Yes	Yes	No
	#N/A	#N/A	2173-10-13	2173-10-13	00:00:00	1899-12-29	#NUM!	#NUM!	#NUM!	#NUM!	#NUM!	#NUM!	Yes	Yes	Yes	No
	#N/A	#N/A	2173-10-13	2173-10-13	00:00:00	1899-12-29	#NUM!	#NUM!	#NUM!	#NUM!	#NUM!	#NUM!	Yes	Yes	Yes	No
	#N/A	#N/A	2173-10-13	2173-10-13	00:00:00	1899-12-29	#NUM!	#NUM!	#NUM!	#NUM!	#NUM!	#NUM!	Yes	Yes	Yes	No
	#N/A	#N/A	2173-10-13	2173-10-13	00:00:00	1899-12-29	#NUM!	#NUM!	#NUM!	#NUM!	#NUM!	#NUM!	Yes	Yes	Yes	No
	#N/A	#N/A	2173-10-13	2173-10-13	00:00:00	1899-12-29	#NUM!	#NUM!	#NUM!	#NUM!	#NUM!	#NUM!	Yes	Yes	Yes	No
	#N/A	#N/A	2173-10-13	2173-10-13	00:00:00	1899-12-29	#NUM!	#NUM!	#NUM!	#NUM!	#NUM!	#NUM!	Yes	Yes	Yes	No
	#N/A	#N/A	2173-10-13	2173-10-13	00:00:00	1899-12-29	#NUM!	#NUM!	#NUM!	#NUM!	#NUM!	#NUM!	Yes	Yes	Yes	No
	#N/A	#N/A	2173-10-13	2173-10-13	00:00:00	1899-12-29	#NUM!	#NUM!	#NUM!	#NUM!	#NUM!	#NUM!	Yes	Yes	Yes	No
	#N/A	#N/A	2173-10-13	2173-10-13	00:00:00	1899-12-29	#NUM!	#NUM!	#NUM!	#NUM!	#NUM!	#NUM!	Yes	Yes	Yes	No
	#N/A	#N/A	2173-10-13	2173-10-13	00:00:00	1899-12-29	#NUM!	#NUM!	#NUM!	#NUM!	#NUM!	#NUM!	Yes	Yes	Yes	No
	#N/A	#N/A	2173-10-13	2173-10-13	00:00:00	1899-12-29	#NUM!	#NUM!	#NUM!	#NUM!	#NUM!	#NUM!	Yes	Yes	Yes	No
	#N/A	#N/A	2173-10-13	2173-10-13	00:00:00	1899-12-29	#NUM!	#NUM!	#NUM!	#NUM!	#NUM!	#NUM!	Yes	Yes	Yes	No
	#N/A	#N/A	2173-10-13	2173-10-13	00:00:00	1899-12-29	#NUM!	#NUM!	#NUM!	#NUM!	#NUM!	#NUM!	Yes	Yes	Yes	No
	#N/A	#N/A	2173-10-13	2173-10-13	00:00:00	1899-12-29	#NUM!	#NUM!	#NUM!	#NUM!	#NUM!	#NUM!	Yes	Yes	Yes	No
	#N/A	#N/A	2173-10-13	2173-10-13	00:00:00	1899-12-29	#NUM!	#NUM!	#NUM!	#NUM!	#NUM!	#NUM!	Yes	Yes	Yes	No
	#N/A	#N/A	2173-10-13	2173-10-13	00:00:00	1899-12-29	#NUM!	#NUM!	#NUM!	#NUM!	#NUM!	#NUM!	Yes	Yes	Yes	No
	#N/A	#N/A	2173-10-13	2173-10-13	00:00:00	1899-12-29	#NUM!	#NUM!	#NUM!	#NUM!	#NUM!	#NUM!	Yes	Yes	Yes	No
	#N/A	#N/A	2173-10-13	2173-10-13	00:00:00	1899-12-29	#NUM!	#NUM!	#NUM!	#NUM!	#NUM!	#NUM!	Yes	Yes	Yes	No
	#N/A	#N/A	2173-10-13	2173-10-13	00:00:00	1899-12-29	#NUM!	#NUM!	#NUM!	#NUM!	#NUM!	#NUM!	Yes	Yes	Yes	No
	#N/A	#N/A	2173-10-13	2173-10-13	00:00:00	1899-12-29	#NUM!	#NUM!	#NUM!	#NUM!	#NUM!	#NUM!	Yes	Yes	Yes	No
	#N/A	#N/A	2173-10-13	2173-10-13	00:00:00	1899-12-29	#NUM!	#NUM!	#NUM!	#NUM!	#NUM!	#NUM!	Yes	Yes	Yes	No
	#N/A	#N/A	2173-10-13	2173-10-13	00:00:00	1899-12-29	#NUM!	#NUM!	#NUM!	#NUM!	#NUM!	#NUM!	Yes	Yes	Yes	No
	#N/A	#N/A	2173-10-13	2173-10-13	00:00:00	1899-12-29	#NUM!	#NUM!	#NUM!	#NUM!	#NUM!	#NUM!	Yes	Yes	Yes	No
	#N/A	#N/A	2173-10-13	2173-10-13	00:00:00	1899-12-29	#NUM!	#NUM!	#NUM!	#NUM!	#NUM!	#NUM!	Yes	Yes	Yes	No
	#N/A	#N/A	2173-10-13	2173-10-13	00:00:00	1899-12-29	#NUM!	#NUM!	#NUM!	#NUM!	#NUM!	#NUM!	Yes	Yes	Yes	No
	#N/A	#N/A	2173-10-13	2173-10-13	00:00:00	1899-12-29	#NUM!	#NUM!	#NUM!	#NUM!	#NUM!	#NUM!	Yes	Yes	Yes	No
	#N/A	#N/A	2173-10-13	2173-10-13	00:00:00	1899-12-29	#NUM!	#NUM!	#NUM!	#NUM!	#NUM!	#NUM!	Yes	Yes	Yes	No
	#N/A	#N/A	2173-10-13	2173-10-13	00:00:00	1899-12-29	#NUM!	#NUM!	#NUM!	#NUM!	#NUM!	#NUM!	Yes	Yes	Yes	No
	#N/A	#N/A	2173-10-13	2173-10-13	00:00:00	1899-12-29	#NUM!	#NUM!	#NUM!	#NUM!	#NUM!	#NUM!	Yes	Yes	Yes	No
	#N/A	#N/A	2173-10-13	2173-10-13	00:00:00	1899-12-29	#NUM!	#NUM!	#NUM!	#NUM!	#NUM!	#NUM!	Yes	Yes	Yes	No
	#N/A	#N/A	2173-10-13	2173-10-13	00:00:00	1899-12-29	#NUM!	#NUM!	#NUM!	#NUM!	#NUM!	#NUM!	Yes	Yes	Yes	No
	#N/A	#N/A	2173-10-13	2173-10-13	00:00:00	1899-12-29	#NUM!	#NUM!	#NUM!	#NUM!	#NUM!	#NUM!	Yes	Yes	Yes	No
	#N/A	#N/A	2173-10-13	2173-10-13	00:00:00	1899-12-29	#NUM!	#NUM!	#NUM!	#NUM!	#NUM!	#NUM!	Yes	Yes	Yes	No
	#N/A	#N/A	2173-10-13	2173-10-13	00:00:00	1899-12-29	#NUM!	#NUM!	#NUM!	#NUM!	#NUM!	#NUM!	Yes	Yes	Yes	No
	#N/A	#N/A	2173-10-13	2173-10-13	00:00:00	1899-12-29	#NUM!	#NUM!	#NUM!	#NUM!	#NUM!	#NUM!	Yes	Yes	Yes	No
	#N/A	#N/A	2173-10-13	2173-10-13	00:00:00	1899-12-29	#NUM!	#NUM!	#NUM!	#NUM!	#NUM!	#NUM!	Yes	Yes	Yes	No
	#N/A	#N/A	2173-10-13	2173-10-13	00:00:00	1899-12-29	#NUM!	#NUM!	#NUM!	#NUM!	#NUM!	#NUM!	Yes	Yes	Yes	No
	#N/A	#N/A	2173-10-13	2173-10-13	00:00:00	1899-12-29	#NUM!	#NUM!	#NUM!	#NUM!	#NUM!	#NUM!	Yes	Yes	Yes	No
	#N/A	#N/A	2173-10-13	2173-10-13	00:00:00	1899-12-29	#NUM!	#NUM!	#NUM!	#NUM!	#NUM!	#NUM!	Yes	Yes	Yes	No
	#N/A	#N/A	2173-10-13	2173-10-13	00:00:00	1899-12-29	#NUM!	#NUM!	#NUM!	#NUM!	#NUM!	#NUM!	Yes	Yes	Yes	No
	#N/A	#N/A	2173-10-13	2173-10-13	00:00:00	1899-12-29	#NUM!	#NUM!	#NUM!	#NUM!	#NUM!	#NUM!	Yes	Yes	Yes	No
	#N/A	#N/A	2173-10-13	2173-10-13	00:00:00	1899-12-29	#NUM!	#NUM!	#NUM!	#NUM!	#NUM!	#NUM!	Yes	Yes	Yes	No
	#N/A	#N/A	2173-10-13	2173-10-13	00:00:00	1899-12-29	#NUM!	#NUM!	#NUM!	#NUM!	#NUM!	#NUM!	Yes	Yes	Yes	No
	#N/A	#N/A	2173-10-13	2173-10-13	00:00:00	1899-12-29	#NUM!	#NUM!	#NUM!	#NUM!	#NUM!	#NUM!	Yes	Yes	Yes	No
	#N/A	#N/A	2173-10-13	2173-10-13	00:00:00	1899-12-29	#NUM!	#NUM!	#NUM!	#NUM!	#NUM!	#NUM!	Yes	Yes	Yes	No
	#N/A	#N/A	2173-10-13	2173-10-13	00:00:00	1899-12-29	#NUM!	#NUM!	#NUM!	#NUM!	#NUM!	#NUM!	Yes	Yes	Yes	No
	#N/A	#N/A	2173-10-13	2173-10-13	00:00:00	1899-12-29	#NUM!	#NUM!	#NUM!	#NUM!	#NUM!	#NUM!	Yes	Yes	Yes	No
	#N/A	#N/A	2173-10-13	2173-10-13	00:00:00	1899-12-29	#NUM!	#NUM!	#NUM!	#NUM!	#NUM!	#NUM!	Yes	Yes	Yes	No
	#N/A	#N/A	2173-10-13	2173-10-13	00:00:00	1899-12-29	#NUM!	#NUM!	#NUM!	#NUM!	#NUM!	#NUM!	Yes	Yes	Yes	No
	#N/A	#N/A	2173-10-13	2173-10-13	00:00:00	1899-12-29	#NUM!	#NUM!	#NUM!	#NUM!	#NUM!	#NUM!	Yes	Yes	Yes	No
	#N/A	#N/A	2173-10-13	2173-10-13	00:00:00	1899-12-29	#NUM!	#NUM!	#NUM!	#NUM!	#NUM!	#NUM!	Yes	Yes	Yes	No
	#N/A	#N/A	2173-10-13	2173-10-13	00:00:00	1899-12-29	#NUM!	#NUM!	#NUM!	#NUM!	#NUM!	#NUM!	Yes	Yes	Yes	No
	#N/A	#N/A	2173-10-13	2173-10-13	00:00:00	1899-12-29	#NUM!	#NUM!	#NUM!	#NUM!	#NUM!	#NUM!	Yes	Yes	Yes	No
	#N/A	#N/A	2173-10-13	2173-10-13	00:00:00	1899-12-29	#NUM!	#NUM!	#NUM!	#NUM!	#NUM!	#NUM!	Yes	Yes	Yes	No
	#N/A	#N/A	2173-10-13	2173-10-13	00:00:00	1899-12-29	#NUM!	#NUM!	#NUM!	#NUM!	#NUM!	#NUM!	Yes	Yes	Yes	No
	#N/A	#N/A	2173-10-13	2173-10-13	00:00:00	1899-12-29	#NUM!	#NUM!	#NUM!	#NUM!	#NUM!	#NUM!	Yes	Yes	Yes	No
	#N/A	#N/A	2173-10-13	2173-10-13	00:00:00	1899-12-29	#NUM!	#NUM!	#NUM!	#NUM!	#NUM!	#NUM!	Yes	Yes	Yes	No
	#N/A	#N/A	2173-10-13	2173-10-13	00:00:00	1899-12-29	#NUM!	#NUM!	#NUM!	#NUM!	#NUM!	#NUM!	Yes	Yes	Yes	No
	#N/A	#N/A	2173-10-13	2173-10-13	00:00:00	1899-12-29	#NUM!	#NUM!	#NUM!	#NUM!	#NUM!	#NUM!	Yes	Yes	Yes	No
	#N/A	#N/A	2173-10-13	2173-10-13	00:00:00	1899-12-29	#NUM!	#NUM!	#NUM!	#NUM!	#NUM!	#NUM!	Yes	Yes	Yes	No
	#N/A	#N/A	2173-10-13	2173-10-13	00:00:00	1899-12-29	#NUM!	#NUM!	#NUM!	#NUM!	#NUM!	#NUM!	Yes	Yes	Yes	No
	#N/A	#N/A	2173-10-13	2173-10-13	00:00:00	1899-12-29	#NUM!	#NUM!	#NUM!	#NUM!	#NUM!	#NUM!	Yes	Yes	Yes	No
	#N/A	#N/A	2173-10-13	2173-10-13	00:00:00	1899-12-29	#NUM!	#NUM!	#NUM!	#NUM!	#NUM!	#NUM!	Yes	Yes	Yes	No
	#N/A	#N/A	2173-10-13	2173-10-13	00:00:00	1899-12-29	#NUM!	#NUM!	#NUM!	#NUM!	#NUM!	#NUM!	Yes	Yes	Yes	No
	#N/A	#N/A	2173-10-13	2173-10-13	00:00:00	1899-12-29	#NUM!	#NUM!	#NUM!	#NUM!	#NUM!	#NUM!	Yes	Yes	Yes	No
	#N/A	#N/A	2173-10-13	2173-10-13	00:00:00	1899-12-29	#NUM!	#NUM!	#NUM!	#NUM!	#NUM!	#NUM!	Yes	Yes	Yes	No
	#N/A	#N/A	2173-10-13	2173-10-13	00:00:00	1899-12-29	#NUM!	#NUM!	#NUM!	#NUM!	#NUM!	#NUM!	Yes	Yes	Yes	No
	#N/A	#N/A	2173-10-13	2173-10-13	00:00:00	1899-12-29	#NUM!	#NUM!	#NUM!	#NUM!	#NUM!	#NUM!	Yes	Yes	Yes	No
	#N/A	#N/A	2173-10-13	2173-10-13	00:00:00	1899-12-29	#NUM!	#NUM!	#NUM!	#NUM!	#NUM!	#NUM!	Yes	Yes	Yes	No
	#N/A	#N/A	2173-10-13	2173-10-13	00:00:00	1899-12-29	#NUM!	#NUM!	#NUM!	#NUM!	#NUM!	#NUM!	Yes	Yes	Yes	No
	#N/A	#N/A	2173-10-13	2173-10-13	00:00:00	1899-12-29	#NUM!	#NUM!	#NUM!	#NUM!	#NUM!	#NUM!	Yes	Yes	Yes	No
	#N/A	#N/A	2173-10-13	2173-10-13	00:00:00	1899-12-29	#NUM!	#NUM!	#NUM!	#NUM!	#NUM!	#NUM!	Yes	Yes	Yes	No
	#N/A	#N/A	2173-10-13	2173-10-13	00:00:00	1899-12-29	#NUM!	#NUM!	#NUM!	#NUM!	#NUM!	#NUM!	Yes	Yes	Yes	No
	#N/A	#N/A	2173-10-13	2173-10-13	00:00:00	1899-12-29	#NUM!	#NUM!	#NUM!	#NUM!	#NUM!	#NUM!	Yes	Yes	Yes	No
	#N/A	#N/A	2173-10-13	2173-10-13	00:00:00	1899-12-29	#NUM!	#NUM!	#NUM!	#NUM!	#NUM!	#NUM!	Yes	Yes	Yes	No
	#N/A	#N/A	2173-10-13	2173-10-13	00:00:00	1899-12-29	#NUM!	#NUM!	#NUM!	#NUM!	#NUM!	#NUM!	Yes	Yes	Yes	No
	#N/A	#N/A	2173-10-13	2173-10-13	00:00:00	1899-12-29	#NUM!	#NUM!	#NUM!	#NUM!	#NUM!	#NUM!	Yes	Yes	Yes	No
	#N/A	#N/A	2173-10-13	2173-10-13	00:00:00	1899-12-29	#NUM!	#NUM!	#NUM!	#NUM!	#NUM!	#NUM!	Yes	Yes	Yes	No
	#N/A	#N/A	2173-10-13	2173-10-13	00:00:00	1899-12-29	#NUM!	#NUM!	#NUM!	#NUM!	#NUM!	#NUM!	Yes	Yes	Yes	No
	#N/A	#N/A	2173-10-13	2173-10-13	00:00:00	1899-12-29	#NUM!	#NUM!	#NUM!	#NUM!	#NUM!	#NUM!	Yes	Yes	Yes	No
	#N/A	#N/A	2173-10-13	2173-10-13	00:00:00	1899-12-29	#NUM!	#NUM!	#NUM!	#NUM!	#NUM!	#NUM!	Yes	Yes	Yes	No
	#N/A	#N/A	2173-10-13	2173-10-13	00:00:00	1899-12-29	#NUM!	#NUM!	#NUM!	#NUM!	#NUM!	#NUM!	Yes	Yes	Yes	No
	#N/A	#N/A	2173-10-13	2173-10-13	00:00:00	1899-12-29	#NUM!	#NUM!	#NUM!	#NUM!	#NUM!	#NUM!	Yes	Yes	Yes	No
	#N/A	#N/A	2173-10-13	2173-10-13	00:00:00	1899-12-29	#NUM!	#NUM!	#NUM!	#NUM!	#NUM!	#NUM!	Yes	Yes	Yes	No
	#N/A	#N/A	2173-10-13	2173-10-13	00:00:00	1899-12-29	#NUM!	#NUM!	#NUM!	#NUM!	#NUM!	#NUM!	Yes	Yes	Yes	No
	#N/A	#N/A	2173-10-13	2173-10-13	00:00:00	1899-12-29	#NUM!	#NUM!	#NUM!	#NUM!	#NUM!	#NUM!	Yes	Yes	Yes	No
	#N/A	#N/A	2173-10-13	2173-10-13	00:00:00	1899-12-29	#NUM!	#NUM!	#NUM!	#NUM!	#NUM!	#NUM!	Yes	Yes	Yes	No
	#N/A	#N/A	2173-10-13	2173-10-13	00:00:00	1899-12-29	#NUM!	#NUM!	#NUM!	#NUM!	#NUM!	#NUM!	Yes	Yes	Yes	No
	#N/A	#N/A	2173-10-13	2173-10-13	00:00:00	1899-12-29	#NUM!	#NUM!	#NUM!	#NUM!	#NUM!	#NUM!	Yes	Yes	Yes	No
	#N/A	#N/A	2173-10-13	2173-10-13	00:00:00	1899-12-29	#NUM!	#NUM!	#NUM!	#NUM!	#NUM!	#NUM!	Yes	Yes	Yes	No
	#N/A	#N/A	2173-10-13	2173-10-13	00:00:00	1899-12-29	#NUM!	#NUM!	#NUM!	#NUM!	#NUM!	#NUM!	Yes	Yes	Yes	No
	#N/A	#N/A	2173-10-13	2173-10-13	00:00:00	1899-12-29	#NUM!	#NUM!	#NUM!	#NUM!	#NUM!	#NUM!	Yes	Yes	Yes	No
	#N/A	#N/A	2173-10-13	2173-10-13	00:00:00	1899-12-29	#NUM!	#NUM!	#NUM!	#NUM!	#NUM!	#NUM!	Yes	Yes	Yes	No
	#N/A	#N/A	2173-10-13	2173-10-13	00:00:00	1899-12-29	#NUM!	#NUM!	#NUM!	#NUM!	#NUM!	#NUM!	Yes	Yes	Yes	No
	#N/A	#N/A	2173-10-13	2173-10-13	00:00:00	1899-12-29	#NUM!	#NUM!	#NUM!	#NUM!	#NUM!	#NUM!	Yes	Yes	Yes	No
	#N/A	#N/A	2173-10-13	2173-10-13	00:00:00	1899-12-29	#NUM!	#NUM!	#NUM!	#NUM!	#NUM!	#NUM!	Yes	Yes	Yes	No
	#N/A	#N/A	2173-10-13	2173-10-13	00:00:00	1899-12-29	#NUM!	#NUM!	#NUM!	#NUM!	#NUM!	#NUM!	Yes	Yes	Yes	No
	#N/A	#N/A	2173-10-13	2173-10-13	00:00:00	1899-12-29	#NUM!	#NUM!	#NUM!	#NUM!	#NUM!	#NUM!	Yes	Yes	Yes	No
	#N/A	#N/A	2173-10-13	2173-10-13	00:00:00	1899-12-29	#NUM!	#NUM!	#NUM!	#NUM!	#NUM!	#NUM!	Yes	Yes	Yes	No
	#N/A	#N/A	2173-10-13	2173-10-13	00:00:00	1899-12-29	#NUM!	#NUM!	#NUM!	#NUM!	#NUM!	#NUM!	Yes	Yes	Yes	No
	#N/A	#N/A	2173-10-13	2173-10-13	00:00:00	1899-12-29	#NUM!	#NUM!	#NUM!	#NUM!	#NUM!	#NUM!	Yes	Yes	Yes	No
	#N/A	#N/A	2173-10-13	2173-10-13	00:00:00	1899-12-29	#NUM!	#NUM!	#NUM!	#NUM!	#NUM!	#NUM!	Yes	Yes	Yes	No
	#N/A	#N/A	2173-10-13	2173-10-13	00:00:00	1899-12-29	#NUM!	#NUM!	#NUM!	#NUM!	#NUM!	#NUM!	Yes	Yes	Yes	No
	#N/A	#N/A	2173-10-13	2173-10-13	00:00:00	1899-12-29	#NUM!	#NUM!	#NUM!	#NUM!	#NUM!	#NUM!	Yes	Yes	Yes	No
	#N/A	#N/A	2173-10-13	2173-10-13	00:00:00	1899-12-29	#NUM!	#NUM!	#NUM!	#NUM!	#NUM!	#NUM!	Yes	Yes	Yes	No
	#N/A	#N/A	2173-10-13	2173-10-13	00:00:00	1899-12-29	#NUM!	#NUM!	#NUM!	#NUM!	#NUM!	#NUM!	Yes	Yes	Yes	No
	#N/A	#N/A	2173-10-13	2173-10-13	00:00:00	1899-12-29	#NUM!	#NUM!	#NUM!	#NUM!	#NUM!	#NUM!	Yes	Yes	Yes	No
	#N/A	#N/A	2173-10-13	2173-10-13	00:00:00	1899-12-29	#NUM!	#NUM!	#NUM!	#NUM!	#NUM!	#NUM!	Yes	Yes	Yes	No
	#N/A	#N/A	2173-10-13	2173-10-13	00:00:00	1899-12-29	#NUM!	#NUM!	#NUM!	#NUM!	#NUM!	#NUM!	Yes	Yes	Yes	No
	#N/A	#N/A	2173-10-13	2173-10-13	00:00:00	1899-12-29	#NUM!	#NUM!	#NUM!	#NUM!	#NUM!	#NUM!	Yes	Yes	Yes	No
	#N/A	#N/A	2173-10-13	2173-10-13	00:00:00	1899-12-29	#NUM!	#NUM!	#NUM!	#NUM!	#NUM!	#NUM!	Yes	Yes	Yes	No
	#N/A	#N/A	2173-10-13	2173-10-13	00:00:00	1899-12-29	#NUM!	#NUM!	#NUM!	#NUM!	#NUM!	#NUM!	Yes	Yes	Yes	No
	#N/A	#N/A	2173-10-13	2173-10-13	00:00:00	1899-12-29	#NUM!	#NUM!	#NUM!	#NUM!	#NUM!	#NUM!	Yes	Yes	Yes	No
	#N/A	#N/A	2173-10-13	2173-10-13	00:00:00	1899-12-29	#NUM!	#NUM!	#NUM!	#NUM!	#NUM!	#NUM!	Yes	Yes	Yes	No
	#N/A	#N/A	2173-10-13	2173-10-13	00:00:00	1899-12-29	#NUM!	#NUM!	#NUM!	#NUM!	#NUM!	#NUM!	Yes	Yes	Yes	No
	#N/A	#N/A	2173-10-13	2173-10-13	00:00:00	1899-12-29	#NUM!	#NUM!	#NUM!	#NUM!	#NUM!	#NUM!	Yes	Yes	Yes	No
	#N/A	#N/A	2173-10-13	2173-10-13	00:00:00	1899-12-29	#NUM!	#NUM!	#NUM!	#NUM!	#NUM!	#NUM!	Yes	Yes	Yes	No
	#N/A	#N/A	2173-10-13	2173-10-13	00:00:00	1899-12-29	#NUM!	#NUM!	#NUM!	#NUM!	#NUM!	#NUM!	Yes	Yes	Yes	No
	#N/A	#N/A	2173-10-13	2173-10-13	00:00:00	1899-12-29	#NUM!	#NUM!	#NUM!	#NUM!	#NUM!	#NUM!	Yes	Yes	Yes	No
	#N/A	#N/A	2173-10-13	2173-10-13	00:00:00	1899-12-29	#NUM!	#NUM!	#NUM!	#NUM!	#NUM!	#NUM!	Yes	Yes	Yes	No
	#N/A	#N/A	2173-10-13	2173-10-13	00:00:00	1899-12-29	#NUM!	#NUM!	#NUM!	#NUM!	#NUM!	#NUM!	Yes	Yes	Yes	No
	#N/A	#N/A	2173-10-13	2173-10-13	00:00:00	1899-12-29	#NUM!	#NUM!	#NUM!	#NUM!	#NUM!	#NUM!	Yes	Yes	Yes	No
	#N/A	#N/A	2173-10-13	2173-10-13	00:00:00	1899-12-29	#NUM!	#NUM!	#NUM!	#NUM!	#NUM!	#NUM!	Yes	Yes	Yes	No
	#N/A	#N/A	2173-10-13	2173-10-13	00:00:00	1899-12-29	#NUM!	#NUM!	#NUM!	#NUM!	#NUM!	#NUM!	Yes	Yes	Yes	No
	#N/A	#N/A	2173-10-13	2173-10-13	00:00:00	1899-12-29	#NUM!	#NUM!	#NUM!	#NUM!	#NUM!	#NUM!	Yes	Yes	Yes	No
	#N/A	#N/A	2173-10-13	2173-10-13	00:00:00	1899-12-29	#NUM!	#NUM!	#NUM!	#NUM!	#NUM!	#NUM!	Yes	Yes	Yes	No
	#N/A	#N/A	2173-10-13	2173-10-13	00:00:00	1899-12-29	#NUM!	#NUM!	#NUM!	#NUM!	#NUM!	#NUM!	Yes	Yes	Yes	No
	#N/A	#N/A	2173-10-13	2173-10-13	00:00:00	1899-12-29	#NUM!	#NUM!	#NUM!	#NUM!	#NUM!	#NUM!	Yes	Yes	Yes	No
	#N/A	#N/A	2173-10-13	2173-10-13	00:00:00	1899-12-29	#NUM!	#NUM!	#NUM!	#NUM!	#NUM!	#NUM!	Yes	Yes	Yes	No
	#N/A	#N/A	2173-10-13	2173-10-13	00:00:00	1899-12-29	#NUM!	#NUM!	#NUM!	#NUM!	#NUM!	#NUM!	Yes	Yes	Yes	No
	#N/A	#N/A	2173-10-13	2173-10-13	00:00:00	1899-12-29	#NUM!	#NUM!	#NUM!	#NUM!	#NUM!	#NUM!	Yes	Yes	Yes	No
	#N/A	#N/A	2173-10-13	2173-10-13	00:00:00	1899-12-29	#NUM!	#NUM!	#NUM!	#NUM!	#NUM!	#NUM!	Yes	Yes	Yes	No
	#N/A	#N/A	2173-10-13	2173-10-13	00:00:00	1899-12-29	#NUM!	#NUM!	#NUM!	#NUM!	#NUM!	#NUM!	Yes	Yes	Yes	No
	#N/A	#N/A	2173-10-13	2173-10-13	00:00:00	1899-12-29	#NUM!	#NUM!	#NUM!	#NUM!	#NUM!	#NUM!	Yes	Yes	Yes	No
	#N/A	#N/A	2173-10-13	2173-10-13	00:00:00	1899-12-29	#NUM!	#NUM!	#NUM!	#NUM!	#NUM!	#NUM!	Yes	Yes	Yes	No
	#N/A	#N/A	2173-10-13	2173-10-13	00:00:00	1899-12-29	#NUM!	#NUM!	#NUM!	#NUM!	#NUM!	#NUM!	Yes	Yes	Yes	No
	#N/A	#N/A	2173-10-13	2173-10-13	00:00:00	1899-12-29	#NUM!	#NUM!	#NUM!	#NUM!	#NUM!	#NUM!	Yes	Yes	Yes	No
	#N/A	#N/A	2173-10-13	2173-10-13	00:00:00	1899-12-29	#NUM!	#NUM!	#NUM!	#NUM!	#NUM!	#NUM!	Yes	Yes	Yes	No
	#N/A	#N/A	2173-10-13	2173-10-13	00:00:00	1899-12-29	#NUM!	#NUM!	#NUM!	#NUM!	#NUM!	#NUM!	Yes	Yes	Yes	No
	#N/A	#N/A	2173-10-13	2173-10-13	00:00:00	1899-12-29	#NUM!	#NUM!	#NUM!	#NUM!	#NUM!	#NUM!	Yes	Yes	Yes	No
	#N/A	#N/A	2173-10-13	2173-10-13	00:00:00	1899-12-29	#NUM!	#NUM!	#NUM!	#NUM!	#NUM!	#NUM!	Yes	Yes	Yes	No
	#N/A	#N/A	2173-10-13	2173-10-13	00:00:00	1899-12-29	#NUM!	#NUM!	#NUM!	#NUM!	#NUM!	#NUM!	Yes	Yes	Yes	No
	#N/A	#N/A	2173-10-13	2173-10-13	00:00:00	1899-12-29	#NUM!	#NUM!	#NUM!	#NUM!	#NUM!	#NUM!	Yes	Yes	Yes	No
	#N/A	#N/A	2173-10-13	2173-10-13	00:00:00	1899-12-29	#NUM!	#NUM!	#NUM!	#NUM!	#NUM!	#NUM!	Yes	Yes	Yes	No
	#N/A	#N/A	2173-10-13	2173-10-13	00:00:00	1899-12-29	#NUM!	#NUM!	#NUM!	#NUM!	#NUM!	#NUM!	Yes	Yes	Yes	No
	#N/A	#N/A	2173-10-13	2173-10-13	00:00:00	1899-12-29	#NUM!	#NUM!	#NUM!	#NUM!	#NUM!	#NUM!	Yes	Yes	Yes	No
	#N/A	#N/A	2173-10-13	2173-10-13	00:00:00	1899-12-29	#NUM!	#NUM!	#NUM!	#NUM!	#NUM!	#NUM!	Yes	Yes	Yes	No
	#N/A	#N/A	2173-10-13	2173-10-13	00:00:00	1899-12-29	#NUM!	#NUM!	#NUM!	#NUM!	#NUM!	#NUM!	Yes	Yes	Yes	No

## Sheet: Summary Data - WM
DOTS Worker	Number of Participants	DOTS Days	Obs Last Five %	Observe Tier	Part. Adhere %	Part. Adherence Tier	Part. In Adhere Tier High	Part. In Adhere Tier Medium	Part. In Adhere Tier Low
Worker 1	2	46	0	Observed for <60% participants	1	Participants adherent ≥90% DOTS days	2	0	0
Worker 2	2	8	0	Observed for <60% participants	2.875	Participants adherent ≥90% DOTS days	1	0	1
Worker 3	2	-5	0	Observed for <60% participants	-4.6	Participants adherent <75% DOTS days	1	0	1
Worker 4	2	46	0	Observed for <60% participants	1	Participants adherent ≥90% DOTS days	2	0	0
Worker 5	2	16	0	Observed for <60% participants	1.4375	Participants adherent ≥90% DOTS days	1	0	1
Worker 6	1	-20	0	Observed for <60% participants	0	Participants adherent <75% DOTS days	0	0	1
Worker 7	3	12	0	Observed for <60% participants	2.91667	Participants adherent ≥90% DOTS days	2	0	1
Worker 8	2	10	0	Observed for <60% participants	2.3	Participants adherent ≥90% DOTS days	1	0	1
Worker 9	2	16	0	Observed for <60% participants	1.4375	Participants adherent ≥90% DOTS days	1	0	1
Worker 10	0	0	#DIV/0!	#DIV/0!	#DIV/0!	#DIV/0!	0	0	0
Worker 11	0	0	#DIV/0!	#DIV/0!	#DIV/0!	#DIV/0!	0	0	0
Worker 12	0	0	#DIV/0!	#DIV/0!	#DIV/0!	#DIV/0!	0	0	0
Worker 13	0	0	#DIV/0!	#DIV/0!	#DIV/0!	#DIV/0!	0	0	0
Worker 14	0	0	#DIV/0!	#DIV/0!	#DIV/0!	#DIV/0!	0	0	0
Worker 15	0	0	#DIV/0!	#DIV/0!	#DIV/0!	#DIV/0!	0	0	0

## Sheet: Dashboard Data
						Yes				Yes				Adherent on <75% DOTS days								Yes		DOTS Worker	Worker 1			Row Labels
	Participant Monitoring			T0020	Participant 20			T0005	Participant 05			T0020	Participant 20							T0001	Participant 01			Adherence Tier	Adherent on ≥90% DOTS days			2017-08-15
	Proportion (%) of participants per adherence tier			T0019	Participant 19			T0008	Participant 08			T0019	Participant 19							T0002	Participant 02							2017-08-17
	Adherent on ≥90% DOTS days	11		T0018	Participant 18			T0009	Participant 09			T0018	Participant 18							T0003	Participant 03			T0009	Participant 09			2017-08-02
	Adherent on 75-89% DOTS days	0		T0017	Participant 17			T0011	Participant 11			T0017	Participant 17							T0004	Participant 04			T0011	Participant 11			2017-08-08
	Adherent on <75% DOTS days	7		T0022	Participant 22			T0020	Participant 20			T0022	Participant 22							T0005	Participant 05							2017-08-07
				T0021	Participant 21			T0019	Participant 19			T0021	Participant 21							T0013	Participant 13							2017-08-01
				T0023	Participant 23			T0018	Participant 18			T0023	Participant 23							T0020	Participant 20							2017-08-18
	Proportion (%) of participants per self-report tier							T0017	Participant 17											T0019	Participant 19							2017-08-21
	Self-report on <20% DOTS days	13						T0022	Participant 22											T0018	Participant 18							2017-08-16
	Self-report on 20-39% DOTS days	5						T0021	Participant 21											T0017	Participant 17							2017-08-11
	Self report on ≥40% DOTS days	0						T0023	Participant 23											T0022	Participant 22							2017-08-24
																				T0021	Participant 21							2017-08-23
	Category	# of partipants meeting criterion																		T0023	Participant 23							2017-08-03
	Missed 2 of 5	7																										2017-08-04
	No Obs 2 of 5	11																										2017-08-10
	Cum Adhere	7																										2017-08-09
	Self Report	0																										2017-08-22
	No Sputum	13																										2017-08-29
																												2017-08-28
																												2017-08-30
																												2017-08-31
	DOTS Worker Monitoring																											2017-08-14
	% DOTS workers who observed therapy over the last 5 DOTS days																											2017-08-25
	Observed for <60% participants	9
	Observed for 60-79% participants	0
	Observed for ≥80% participants	0
	% DOTS workers with participants per adherence tier
	Participants adherent <75% DOTS days	2
	Participants adherent 75-89% DOTS days	0
	Participants adherent ≥90% DOTS days	7

## Sheet: Variables
	Participant Monitoring Data Labels						Participant Monitoring Tier Thresholds				DOTS Worker Monitoring Tier Thresholds
		Adherence Tier Label	Self-Report Tier Label				Adherence Tiers				Observe Tiers
	Low	Adherent on <75% DOTS days	Self report on ≥40% DOTS days				Low	0.75			Low	0.6
	Medium	Adherent on 75-89% DOTS days	Self-report on 20-39% DOTS days				High	0.9			High	0.8
	High	Adherent on ≥90% DOTS days	Self-report on <20% DOTS days
							Self-Report Tiers				Part. Adherence Tiers
	ID	Category	Button Label	Participant List Label	Participant Range Name		Low	0.2			Low	0.75
	1	Missed 2 of 5	Participants who missed last 2/5 DOTS days	Missed last 2/5 DOTS days	rngPatID_Missed_Two		High	0.4			High	0.9
	2	No Obs 2 of 5	Participants with no observed therapy for last 2/5 DOTS days	No observed therapy for last 2/5 DOTS days	rngPatID_No_Obs_Two
	3	Cum Adhere	Participants with cum. adherence on <75% DOTS days	Cumulative adherence on <75% DOTS days	rngPatID_Cum_Adhere
	4	Self Report	Participants with cum. self-report on ≥40% DOTS days	Cumulative self-report on ≥40% DOTS days	rngPatID_Self_Report		Participant Monitoring Active List				WM Clicked Cell
	5	No Sputum	Participants with no sputum sample in last 7 days	No sputum sample in last 7 days	rngPatID_Sputum		3				DOTS Worker	Worker 1
											Tier	Green
							PM Red/Yellow/Green buttons				Tier Lookup	Adherent on ≥90% DOTS days
	DOTS Worker Monitoring Data Labels						Red is over	0
		Observed Tier Label	Part. Adherence Tier Label								WM - Box Value
	Low	Observed for <60% participants	Participants adherent <75% DOTS days				PM - Data start and end dates				Value	102
	Medium	Observed for 60-79% participants	Participants adherent 75-89% DOTS days				Start	2017-08-01
	High	Observed for ≥80% participants	Participants adherent ≥90% DOTS days				End	2017-08-31
							PM - Box Value
							Value	T0020

## Sheet: Reference
form.Patient_ID	form.Name		form.Patient_ID	username		info.username			Reason_no_dose	Description
T0001	Participant 01		T0001	Worker 9		Worker 1	Worker 1		too_sick	Too sick
T0003	Participant 03		T0003	Worker 2		Worker 2	Worker 2		refused	Refused to take dose
T0002	Participant 02		T0002	Worker 4		Worker 3	Worker 3		other	Other reason
T0004	Participant 04		T0004	Worker 8		Worker 4	Worker 4		Dontknow	Don't know
T0005	Participant 05		T0005	Worker 7		Worker 5	Worker 5		---
T0007	Participant 07		T0007	Worker 4		Worker 6	Worker 6
T0008	Participant 08		T0008	Worker 5		Worker 7	Worker 7
T0009	Participant 09		T0009	Worker 1		Worker 8	Worker 8
T0010	Participant 10		T0010	Worker 3		Worker 9	Worker 9
T0011	Participant 11		T0011	Worker 1		Worker 10	Worker 10
T0013	Participant 13		T0013	Worker 7		Worker 11	Worker 11
T0020	Participant 20		T0020	Worker 2		Worker 12	Worker 12
T0019	Participant 19		T0019	Worker 8		Worker 13	Worker 13
T0018	Participant 18		T0018	Worker 9		Worker 14	Worker 14
T0017	Participant 17		T0017	Worker 5		Worker 15	Worker 15
T0022	Participant 22		T0022	Worker 7
T0021	Participant 21		T0021	Worker 6
T0023	Participant 23		T0023	Worker 3
